# Supplementary material for: Biomass Allocation Patterns across China’s Terrestrial Biomes
Source: PLoS One. 2014 Apr 7;9(4):e93566. doi: 10.1371/journal.pone.0093566 (PMC3977935; doi:10.1371/journal.pone.0093566)
Supplement: Appendix S1 — Dataset on the root to shoot ratio, soil and vegetation types and climatic variables across China’s terrestrial biomes. (XLSX) [file pone.0093566.s001.xlsx]

## Sheet: RS
ID	Location	Elevation (m)	Lon (°)	Lat (°)	Vegetation Type (CBM-Coniferous and Broadleaf Mixed Forest; DB-Deciduous Broadleaf Forest; LB-Larix Forest; PA-Picea and Abies Forest; PS-Pinus Sylvestris Forest; PT-Pinus Tabulaeformis Forest; PB-Populus and Betula Forest)	Plant function type	Origin	Total Above (Mg/ha)	Total Below (Mg/ha)	Below: Above	Soil Texture	MAT (Mean Annual Temperature (℃))	Measured MAT (Mean Annual Temperature (℃))	MAP (Mean Annual Precipitation (mm))	Measured MAP (Mean Annual Precipitation (mm))	PWDI (Potential Water Deficit Index)	Plant Age (y)	Refs
1	Tibetan Alpine Vegetation Transects (TAVT)	3780	94.5575	29.5589	Alpine Fir Forest of Abies Georgei Var. Smithii	Forest	Primary Forest	995.98	21.4	0.0214864	loam	8.84208	NA	673.472	NA	0.584675	NA	Luo T, Brown S, Pan Y, et al. Root biomass along subtropical to alpine gradients: global implication from Tibetan transect studies[J]. Forest Ecology and Management, 2005, 206(1): 349-363.
2	Tibetan Alpine Vegetation Transects (TAVT)	3700	101.968	29.5456	Timberline Forest of Abies Fabri	Forest	Primary Forest	242.23	6.98	0.0288156	sand	7.18151	NA	830.5	NA	0.784094	NA	Luo T, Brown S, Pan Y, et al. Root biomass along subtropical to alpine gradients: global implication from Tibetan transect studies[J]. Forest Ecology and Management, 2005, 206(1): 349-363.
3	Tibetan Alpine Vegetation Transects (TAVT)	3800	94.71	29.6511	Alpine Fir Forest of Abies Georgeivar. Smithii	Forest	Primary Forest	841.42	48.98	0.0582111	loam	8.84208	NA	673.472	NA	0.584675	NA	Luo T, Brown S, Pan Y, et al. Root biomass along subtropical to alpine gradients: global implication from Tibetan transect studies[J]. Forest Ecology and Management, 2005, 206(1): 349-363.
4	Tibetan Alpine Vegetation Transects (TAVT)	3000	101.999	29.5761	Alpine Fir Forest of Abies Fabri	Forest	Primary Forest	369.4	23.81	0.0644559	loam	7.18151	NA	830.5	NA	0.784094	NA	Luo T, Brown S, Pan Y, et al. Root biomass along subtropical to alpine gradients: global implication from Tibetan transect studies[J]. Forest Ecology and Management, 2005, 206(1): 349-363.
5	Tibetan Plateau	1820	94.1	29.7	Montane Pine Forest	Forest	Primary Forest	NA	NA	0.0674277	loam	8.84208	NA	673.472	NA	0.584675	NA	Luo T, Li W, Zhu H. Estimated biomass and productivity of natural vegetation on the Tibetan Plateau[J]. Ecological Applications, 2002, 12(4): 980-997.
6	Tibetan Alpine Vegetation Transects (TAVT)	2850	102.022	29.5861	Mixed Forest of Spruce- Fir and Deciduous Trees	Forest	Primary Forest	481.61	35.63	0.073981	loam	7.18151	NA	830.5	NA	0.784094	NA	Luo T, Brown S, Pan Y, et al. Root biomass along subtropical to alpine gradients: global implication from Tibetan transect studies[J]. Forest Ecology and Management, 2005, 206(1): 349-363.
7	Inner Mongolia Saihanwula Forest Ecosystem Research Station	1180	118.739	44.218	Natural Secondary Aspen Forest	Forest	Primary Forest	106.065	8.12396	0.0765943	loam	5.35387	NA	374.397	NA	0.331627	NA	Shi S, Zhao P, Zhou M, et al. Biomass and carbon storage of the secondary forest (Populus davidiana) at different stand growing stages in southern Daxinganling temperature zone[J]. Ecology and Environmental Sciences, 2012, 21(3): 428-433.
8	Tibetan Plateau	2750	95.98	29.92	Spruce-Fir Forest	Forest	Primary Forest	NA	NA	0.089	loam	8.7727	NA	826.913	NA	0.715159	NA	Luo T, Li W, Zhu H. Estimated biomass and productivity of natural vegetation on the Tibetan Plateau[J]. Ecological Applications, 2002, 12(4): 980-997.
9	Tibetan Plateau	3120	95.67	29.83	Spruce-Fir Forest	Forest	Primary Forest	NA	NA	0.097	loam	8.7727	NA	826.913	NA	0.715159	NA	Luo T, Li W, Zhu H. Estimated biomass and productivity of natural vegetation on the Tibetan Plateau[J]. Ecological Applications, 2002, 12(4): 980-997.
10	Northeast China	500	125.1	41.4	CBM	Forest	Primary Forest	69.8	7.2	0.1	loam	6.71338	NA	847.156	NA	0.705717	NA	Wang X, Fang J, Zhu B. Forest biomass and root–shoot allocation in northeast China[J]. Forest Ecology and Management, 2008, 255(12): 4007-4020.
11	North Slope of Changbai Mountain	1380	128.083	42.0167	Larch Mixed Forest	Forest	Primary Forest	206.878	20.971	0.101369	loam	-7.3489	NA	1372.56	NA	2.6967	NA	Deng K M, Shi P L, Yang Z L. Biomass allocation and net primary productivities and treeline ecotone on the Changbai Mountains, Northeast China[J]. Journal of Natural Resources, 2006, 21(6): 942-948.
12	Northeast China	1440	128.3	42.1	LA	Forest	Primary Forest	229.8	25.1	0.11	loam	-7.3489	NA	1372.56	NA	2.6967	NA	Wang X, Fang J, Zhu B. Forest biomass and root–shoot allocation in northeast China[J]. Forest Ecology and Management, 2008, 255(12): 4007-4020.
13	Northeast China	350	125	41.7	LA	Forest	Primary Forest	66.4	8.3	0.12	loam	5.75087	NA	788.56	NA	0.678311	NA	Wang X, Fang J, Zhu B. Forest biomass and root–shoot allocation in northeast China[J]. Forest Ecology and Management, 2008, 255(12): 4007-4020.
14	Northeast China	650	128.1	42.6	CBM	Forest	Primary Forest	228.6	26.5	0.12	loam	2.80978	NA	672.724	NA	0.68496	NA	Wang X, Fang J, Zhu B. Forest biomass and root–shoot allocation in northeast China[J]. Forest Ecology and Management, 2008, 255(12): 4007-4020.
15	Northeast China	1436	128.2	42.1	LA	Forest	Primary Forest	298.7	35.4	0.12	loam	-7.3489	NA	1372.56	NA	2.6967	NA	Wang X, Fang J, Zhu B. Forest biomass and root–shoot allocation in northeast China[J]. Forest Ecology and Management, 2008, 255(12): 4007-4020.
16	Hainan Island Jianfenglin	850	109.317	18.6333	Podocarpus Imbricatus Plantation	Forest	Primary Forest	230.399	28.7024	0.124577	sand	25.6589	NA	1370.92	NA	0.491647	NA	Chen D, Li Y, Luo T, et al. Study on biomass and net primary productivity of Podocarpus imbricatus plantation in Jianfengling, Hainan Island[J]. Forest Reasearch-Chinese Academy of Forestry, 2004, 17(5): 604-608.
17	Northeast China	350	123.9	40.9	LA	Forest	Primary Forest	155.7	20.8	0.13	loam	6.1405	NA	930.844	NA	0.809754	NA	Wang X, Fang J, Zhu B. Forest biomass and root–shoot allocation in northeast China[J]. Forest Ecology and Management, 2008, 255(12): 4007-4020.
18	Northeast China	350	123.9	40.9	CBM	Forest	Primary Forest	68.3	9	0.13	loam	6.1405	NA	930.844	NA	0.809754	NA	Wang X, Fang J, Zhu B. Forest biomass and root–shoot allocation in northeast China[J]. Forest Ecology and Management, 2008, 255(12): 4007-4020.
19	Northeast China	300	121.7	42	PT	Forest	Primary Forest	86.1	12.4	0.14	sand	7.84323	NA	504.152	NA	0.392832	NA	Wang X, Fang J, Zhu B. Forest biomass and root–shoot allocation in northeast China[J]. Forest Ecology and Management, 2008, 255(12): 4007-4020.
20	Northeast China	200	123.3	41.5	LA	Forest	Primary Forest	42.8	6	0.14	loam	8.1254	NA	712.367	NA	0.545051	NA	Wang X, Fang J, Zhu B. Forest biomass and root–shoot allocation in northeast China[J]. Forest Ecology and Management, 2008, 255(12): 4007-4020.
21	Northeast China	650	125.1	41.4	LA	Forest	Primary Forest	161.8	21.9	0.14	loam	6.71338	NA	847.156	NA	0.705717	NA	Wang X, Fang J, Zhu B. Forest biomass and root–shoot allocation in northeast China[J]. Forest Ecology and Management, 2008, 255(12): 4007-4020.
22	Northeast China	1910	128.1	42.1	PB	Forest	Primary Forest	77.3	10.6	0.14	loam	-7.3489	NA	1372.56	NA	2.6967	NA	Wang X, Fang J, Zhu B. Forest biomass and root–shoot allocation in northeast China[J]. Forest Ecology and Management, 2008, 255(12): 4007-4020.
23	Tibetan Alpine Vegetation Transects (TAVT)	4073	94.5919	29.5811	Timberline Forest of Abies Georgei Var. Smithii	Forest	Primary Forest	141.78	20.63	0.145507	loam	8.84208	NA	673.472	NA	0.584675	NA	Luo T, Brown S, Pan Y, et al. Root biomass along subtropical to alpine gradients: global implication from Tibetan transect studies[J]. Forest Ecology and Management, 2005, 206(1): 349-363.
24	Yunnan Province, Huize County, The National Ecological Engineering of Forestry Function Observation Network, Primary Monitoring Station-toutang Small Watershed	2480	103.4	26.45	Pinus Armandi Communities	Forest	Primary Forest	33.8294	5.04537	0.149	loam	12.8225	NA	799.315	NA	0.557611	NA	Yuan C, Lang N, Meng G, et al. The structural feature and biomass of soil and water conservative plantation of Armand Pine in the upper reach of the Yangtze River[J]. Journal of Northeast Forestry University,2002,03:.
25	Northeast China	300	121.7	42	PT	Forest	Primary Forest	85.4	12.6	0.15	sand	7.84323	NA	504.152	NA	0.392832	NA	Wang X, Fang J, Zhu B. Forest biomass and root–shoot allocation in northeast China[J]. Forest Ecology and Management, 2008, 255(12): 4007-4020.
26	Northeast China	300	121.7	42	PT	Forest	Primary Forest	77.3	11.6	0.15	sand	7.84323	NA	504.152	NA	0.392832	NA	Wang X, Fang J, Zhu B. Forest biomass and root–shoot allocation in northeast China[J]. Forest Ecology and Management, 2008, 255(12): 4007-4020.
27	Northeast China	300	121.7	42	PT	Forest	Primary Forest	74.9	10.9	0.15	sand	7.84323	NA	504.152	NA	0.392832	NA	Wang X, Fang J, Zhu B. Forest biomass and root–shoot allocation in northeast China[J]. Forest Ecology and Management, 2008, 255(12): 4007-4020.
28	Northeast China	350	123.9	40.9	CBM	Forest	Primary Forest	67.7	10.4	0.15	loam	6.1405	NA	930.844	NA	0.809754	NA	Wang X, Fang J, Zhu B. Forest biomass and root–shoot allocation in northeast China[J]. Forest Ecology and Management, 2008, 255(12): 4007-4020.
29	Northeast China	500	125.1	41.4	CBM	Forest	Primary Forest	55.4	8.3	0.15	loam	6.71338	NA	847.156	NA	0.705717	NA	Wang X, Fang J, Zhu B. Forest biomass and root–shoot allocation in northeast China[J]. Forest Ecology and Management, 2008, 255(12): 4007-4020.
30	Northeast China	700	125.3	41.8	CBM	Forest	Primary Forest	104.9	15.8	0.15	loam	5.75087	NA	788.56	NA	0.678311	NA	Wang X, Fang J, Zhu B. Forest biomass and root–shoot allocation in northeast China[J]. Forest Ecology and Management, 2008, 255(12): 4007-4020.
31	Tibetan Plateau	2730	95.7	29.8	Montane Pine Forest	Forest	Primary Forest	NA	NA	0.155976	loam	8.7727	NA	826.913	NA	0.715159	NA	Luo T, Li W, Zhu H. Estimated biomass and productivity of natural vegetation on the Tibetan Plateau[J]. Ecological Applications, 2002, 12(4): 980-997.
32	Guangxi Province, Nanning City, Gaofeng Forest Farm	200	108.35	22.9667	Manglietia Glauca Plantation	Forest	Primary Forest	177.396	27.9038	0.157297	sand	21.6772	NA	1293.54	NA	0.552702	NA	Li J, Qin W, Qin Y, et al. Studies on the biomass and productivity of Manglietia glauce[J]. Journal of Fujian Forestry Science and Technology, 2011, 1: 003.
33	Anhui Chuzhou	41.47	118.183	32.5333	Pinus Massoniana	Forest	Primary Forest	109.646	17.4773	0.159398	loam	15.5207	NA	1042.33	NA	0.58449	NA	Zhang X, Xue M, Xu J, et al. Distribution pattern of nutrient elments in masson pine plantation of Anhui province[J]. Chinese Journal of Applied Ecology, 1993, 4(1): 7-11.
34	Northeast China	774	121.5	51.3	LA	Forest	Primary Forest	94.2	24.4	0.16	loam	-4.55337	NA	444.736	NA	0.615622	NA	Wang X, Fang J, Zhu B. Forest biomass and root–shoot allocation in northeast China[J]. Forest Ecology and Management, 2008, 255(12): 4007-4020.
35	Northeast China	774	121.5	51.3	LA	Forest	Primary Forest	59.1	9.7	0.16	loam	-4.55337	NA	444.736	NA	0.615622	NA	Wang X, Fang J, Zhu B. Forest biomass and root–shoot allocation in northeast China[J]. Forest Ecology and Management, 2008, 255(12): 4007-4020.
36	Northeast China	280	124.1	41.8	CBM	Forest	Primary Forest	56.4	8.8	0.16	loam	6.83984	NA	810.957	NA	0.659628	NA	Wang X, Fang J, Zhu B. Forest biomass and root–shoot allocation in northeast China[J]. Forest Ecology and Management, 2008, 255(12): 4007-4020.
37	Northeast China	170	124.4	48	PB	Forest	Primary Forest	78.2	12.3	0.16	loam	2.69414	NA	439.307	NA	0.418155	NA	Wang X, Fang J, Zhu B. Forest biomass and root–shoot allocation in northeast China[J]. Forest Ecology and Management, 2008, 255(12): 4007-4020.
38	Northeast China	400	125.4	42.5	PS	Forest	Primary Forest	91.9	14.3	0.16	loam	5.19147	NA	698.256	NA	0.616438	NA	Wang X, Fang J, Zhu B. Forest biomass and root–shoot allocation in northeast China[J]. Forest Ecology and Management, 2008, 255(12): 4007-4020.
39	Northeast China	400	125.5	43.5	LA	Forest	Primary Forest	60.2	9.5	0.16	loam	5.4719	NA	583.19	NA	0.50228	NA	Wang X, Fang J, Zhu B. Forest biomass and root–shoot allocation in northeast China[J]. Forest Ecology and Management, 2008, 255(12): 4007-4020.
40	Northeast China	353	127.6	45.3	PB	Forest	Primary Forest	169.9	27.9	0.16	loam	2.84907	NA	656.222	NA	0.634565	NA	Wang X, Fang J, Zhu B. Forest biomass and root–shoot allocation in northeast China[J]. Forest Ecology and Management, 2008, 255(12): 4007-4020.
41	Northeast China	1745	128.1	42.1	PB	Forest	Primary Forest	103.7	17.1	0.16	loam	-7.3489	NA	1372.56	NA	2.6967	NA	Wang X, Fang J, Zhu B. Forest biomass and root–shoot allocation in northeast China[J]. Forest Ecology and Management, 2008, 255(12): 4007-4020.
42	Northeast China	1034	128.2	42.2	CBM	Forest	Primary Forest	331.2	54.6	0.16	loam	-7.3489	NA	1372.56	NA	2.6967	NA	Wang X, Fang J, Zhu B. Forest biomass and root–shoot allocation in northeast China[J]. Forest Ecology and Management, 2008, 255(12): 4007-4020.
43	Northeast China	1069	123.1	51.3	LA	Forest	Primary Forest	252	41.6	0.17	loam	-4.55337	NA	444.736	NA	0.615622	NA	Wang X, Fang J, Zhu B. Forest biomass and root–shoot allocation in northeast China[J]. Forest Ecology and Management, 2008, 255(12): 4007-4020.
44	Northeast China	300	124.1	41.8	CBM	Forest	Primary Forest	37	6.4	0.17	loam	6.83984	NA	810.957	NA	0.659628	NA	Wang X, Fang J, Zhu B. Forest biomass and root–shoot allocation in northeast China[J]. Forest Ecology and Management, 2008, 255(12): 4007-4020.
45	Northeast China	350	124.2	40	LA	Forest	Primary Forest	53.8	9.4	0.17	loam	8.82737	NA	988.813	NA	0.764319	NA	Wang X, Fang J, Zhu B. Forest biomass and root–shoot allocation in northeast China[J]. Forest Ecology and Management, 2008, 255(12): 4007-4020.
46	Northeast China	1545	128.1	42.1	PA	Forest	Primary Forest	369.1	63.3	0.17	loam	-7.3489	NA	1372.56	NA	2.6967	NA	Wang X, Fang J, Zhu B. Forest biomass and root–shoot allocation in northeast China[J]. Forest Ecology and Management, 2008, 255(12): 4007-4020.
47	Northeast China	1378	128.1	42.1	PA	Forest	Primary Forest	230.8	39.9	0.17	loam	-7.3489	NA	1372.56	NA	2.6967	NA	Wang X, Fang J, Zhu B. Forest biomass and root–shoot allocation in northeast China[J]. Forest Ecology and Management, 2008, 255(12): 4007-4020.
48	Northeast China	1674	128.1	42.1	PA	Forest	Primary Forest	348.6	60.2	0.17	loam	-7.3489	NA	1372.56	NA	2.6967	NA	Wang X, Fang J, Zhu B. Forest biomass and root–shoot allocation in northeast China[J]. Forest Ecology and Management, 2008, 255(12): 4007-4020.
49	Northeast China	650	128.3	42.5	DB	Forest	Primary Forest	79.8	13.8	0.17	loam	2.80978	NA	672.724	NA	0.68496	NA	Wang X, Fang J, Zhu B. Forest biomass and root–shoot allocation in northeast China[J]. Forest Ecology and Management, 2008, 255(12): 4007-4020.
50	Northeast China	325	115.6	39.8	PT	Forest	Primary Forest	24.7	4.4	0.18	loam	9.48399	NA	390.041	NA	0.287445	NA	Wang X, Fang J, Zhu B. Forest biomass and root–shoot allocation in northeast China[J]. Forest Ecology and Management, 2008, 255(12): 4007-4020.
51	Northeast China	325	115.6	39.8	PT	Forest	Primary Forest	36	6.6	0.18	loam	9.48399	NA	390.041	NA	0.287445	NA	Wang X, Fang J, Zhu B. Forest biomass and root–shoot allocation in northeast China[J]. Forest Ecology and Management, 2008, 255(12): 4007-4020.
52	Northeast China	774	121.5	51.3	LA	Forest	Primary Forest	133.5	24.3	0.18	loam	-4.55337	NA	444.736	NA	0.615622	NA	Wang X, Fang J, Zhu B. Forest biomass and root–shoot allocation in northeast China[J]. Forest Ecology and Management, 2008, 255(12): 4007-4020.
53	Northeast China	350	123.9	40.9	CBM	Forest	Primary Forest	83.2	14.6	0.18	loam	6.1405	NA	930.844	NA	0.809754	NA	Wang X, Fang J, Zhu B. Forest biomass and root–shoot allocation in northeast China[J]. Forest Ecology and Management, 2008, 255(12): 4007-4020.
54	Northeast China	350	123.9	40.9	CBM	Forest	Primary Forest	160.2	29.6	0.18	loam	6.1405	NA	930.844	NA	0.809754	NA	Wang X, Fang J, Zhu B. Forest biomass and root–shoot allocation in northeast China[J]. Forest Ecology and Management, 2008, 255(12): 4007-4020.
55	Northeast China	400	124.7	40.7	LA	Forest	Primary Forest	83.9	14.7	0.18	loam	7.01879	NA	1099.4	NA	0.912596	NA	Wang X, Fang J, Zhu B. Forest biomass and root–shoot allocation in northeast China[J]. Forest Ecology and Management, 2008, 255(12): 4007-4020.
56	Northeast China	400	127.8	47.7	PA	Forest	Primary Forest	110.5	20.3	0.18	loam	1.77821	NA	621.639	NA	0.619444	NA	Wang X, Fang J, Zhu B. Forest biomass and root–shoot allocation in northeast China[J]. Forest Ecology and Management, 2008, 255(12): 4007-4020.
57	Northeast China	1825	128.1	42.1	PB	Forest	Primary Forest	103.4	18.9	0.18	loam	-7.3489	NA	1372.56	NA	2.6967	NA	Wang X, Fang J, Zhu B. Forest biomass and root–shoot allocation in northeast China[J]. Forest Ecology and Management, 2008, 255(12): 4007-4020.
58	Northeast China	1733	128.1	42.1	PA	Forest	Primary Forest	273.3	50.1	0.18	loam	-7.3489	NA	1372.56	NA	2.6967	NA	Wang X, Fang J, Zhu B. Forest biomass and root–shoot allocation in northeast China[J]. Forest Ecology and Management, 2008, 255(12): 4007-4020.
59	Northeast China	900	128.1	42.3	CBM	Forest	Primary Forest	235.1	43	0.18	loam	2.80978	NA	672.724	NA	0.68496	NA	Wang X, Fang J, Zhu B. Forest biomass and root–shoot allocation in northeast China[J]. Forest Ecology and Management, 2008, 255(12): 4007-4020.
60	Northeast China	550	128.1	42.4	PB	Forest	Primary Forest	96.7	17.6	0.18	loam	2.80978	NA	672.724	NA	0.68496	NA	Wang X, Fang J, Zhu B. Forest biomass and root–shoot allocation in northeast China[J]. Forest Ecology and Management, 2008, 255(12): 4007-4020.
61	Northeast China	880	128.2	42.2	PB	Forest	Primary Forest	121.2	22.2	0.18	loam	-7.3489	NA	1372.56	NA	2.6967	NA	Wang X, Fang J, Zhu B. Forest biomass and root–shoot allocation in northeast China[J]. Forest Ecology and Management, 2008, 255(12): 4007-4020.
62	Northeast China	680	128.3	42.5	DB	Forest	Primary Forest	100.8	18.3	0.18	loam	2.80978	NA	672.724	NA	0.68496	NA	Wang X, Fang J, Zhu B. Forest biomass and root–shoot allocation in northeast China[J]. Forest Ecology and Management, 2008, 255(12): 4007-4020.
63	Northeast China	400	128.9	47.2	CBM	Forest	Primary Forest	57.7	10.5	0.18	loam	1.04517	NA	628.359	NA	0.658696	NA	Wang X, Fang J, Zhu B. Forest biomass and root–shoot allocation in northeast China[J]. Forest Ecology and Management, 2008, 255(12): 4007-4020.
64	Northeast China	400	128.9	47.2	CBM	Forest	Primary Forest	64.2	11.7	0.18	loam	1.04517	NA	628.359	NA	0.658696	NA	Wang X, Fang J, Zhu B. Forest biomass and root–shoot allocation in northeast China[J]. Forest Ecology and Management, 2008, 255(12): 4007-4020.
65	Northeast China	400	128.9	47.2	CBM	Forest	Primary Forest	50.3	9.2	0.18	loam	1.04517	NA	628.359	NA	0.658696	NA	Wang X, Fang J, Zhu B. Forest biomass and root–shoot allocation in northeast China[J]. Forest Ecology and Management, 2008, 255(12): 4007-4020.
66	Northeast China	400	128.9	47.2	CBM	Forest	Primary Forest	43.2	7.9	0.18	loam	1.04517	NA	628.359	NA	0.658696	NA	Wang X, Fang J, Zhu B. Forest biomass and root–shoot allocation in northeast China[J]. Forest Ecology and Management, 2008, 255(12): 4007-4020.
67	Northeast China	400	128.9	47.2	CBM	Forest	Primary Forest	51.9	9.5	0.18	loam	1.04517	NA	628.359	NA	0.658696	NA	Wang X, Fang J, Zhu B. Forest biomass and root–shoot allocation in northeast China[J]. Forest Ecology and Management, 2008, 255(12): 4007-4020.
68	Northeast China	400	128.9	47.2	CBM	Forest	Primary Forest	13.4	2.4	0.18	loam	1.04517	NA	628.359	NA	0.658696	NA	Wang X, Fang J, Zhu B. Forest biomass and root–shoot allocation in northeast China[J]. Forest Ecology and Management, 2008, 255(12): 4007-4020.
69	Northeast China	400	128.9	47.2	CBM	Forest	Primary Forest	31.3	5.8	0.18	loam	1.04517	NA	628.359	NA	0.658696	NA	Wang X, Fang J, Zhu B. Forest biomass and root–shoot allocation in northeast China[J]. Forest Ecology and Management, 2008, 255(12): 4007-4020.
70	Northeast China	400	128.9	47.2	CBM	Forest	Primary Forest	18.7	3.4	0.18	loam	1.04517	NA	628.359	NA	0.658696	NA	Wang X, Fang J, Zhu B. Forest biomass and root–shoot allocation in northeast China[J]. Forest Ecology and Management, 2008, 255(12): 4007-4020.
71	Inner Mongolia Saihanwula Forest Ecosystem Research Station	1230	118.72	44.191	Natural Secondary Aspen Forest	Forest	Primary Forest	120.207	22.784	0.18954	loam	5.35387	NA	374.397	NA	0.331627	NA	Shi S, Zhao P, Zhou M, et al. Biomass and carbon storage of the secondary forest (Populus davidiana) at different stand growing stages in southern Daxinganling temperature zone[J].Ecology and Environmental Sciences, 2012, 21(3): 428-433.
72	Northeast China	1350	115.5	40	PB	Forest	Primary Forest	82.2	15.8	0.19	sand	9.48399	NA	390.041	NA	0.287445	NA	Wang X, Fang J, Zhu B. Forest biomass and root–shoot allocation in northeast China[J]. Forest Ecology and Management, 2008, 255(12): 4007-4020.
73	Northeast China	200	115.6	39.8	PT	Forest	Primary Forest	27.3	5.3	0.19	loam	9.48399	NA	390.041	NA	0.287445	NA	Wang X, Fang J, Zhu B. Forest biomass and root–shoot allocation in northeast China[J]. Forest Ecology and Management, 2008, 255(12): 4007-4020.
74	Northeast China	350	123.9	40.9	CBM	Forest	Primary Forest	188.8	35.7	0.19	loam	6.1405	NA	930.844	NA	0.809754	NA	Wang X, Fang J, Zhu B. Forest biomass and root–shoot allocation in northeast China[J]. Forest Ecology and Management, 2008, 255(12): 4007-4020.
75	Northeast China	170	124.4	48	PB	Forest	Primary Forest	12	2.3	0.19	loam	2.69414	NA	439.307	NA	0.418155	NA	Wang X, Fang J, Zhu B. Forest biomass and root–shoot allocation in northeast China[J]. Forest Ecology and Management, 2008, 255(12): 4007-4020.
76	Northeast China	400	127.5	45.4	CBM	Forest	Primary Forest	89.9	17	0.19	loam	2.84907	NA	656.222	NA	0.634565	NA	Wang X, Fang J, Zhu B. Forest biomass and root–shoot allocation in northeast China[J]. Forest Ecology and Management, 2008, 255(12): 4007-4020.
77	Northeast China	781	128.1	42.4	PB	Forest	Primary Forest	151	28.6	0.19	loam	2.80978	NA	672.724	NA	0.68496	NA	Wang X, Fang J, Zhu B. Forest biomass and root–shoot allocation in northeast China[J]. Forest Ecology and Management, 2008, 255(12): 4007-4020.
78	Northeast China	763	128.1	42.4	CBM	Forest	Primary Forest	317.4	60	0.19	loam	2.80978	NA	672.724	NA	0.68496	NA	Wang X, Fang J, Zhu B. Forest biomass and root–shoot allocation in northeast China[J]. Forest Ecology and Management, 2008, 255(12): 4007-4020.
79	Northeast China	730	128.3	42.5	DB	Forest	Primary Forest	82.5	15.8	0.19	loam	2.80978	NA	672.724	NA	0.68496	NA	Wang X, Fang J, Zhu B. Forest biomass and root–shoot allocation in northeast China[J]. Forest Ecology and Management, 2008, 255(12): 4007-4020.
80	Northeast China	553	117	40.5	DB	Forest	Primary Forest	21.2	4.3	0.2	loam	6.71322	NA	467.521	NA	0.395425	NA	Wang X, Fang J, Zhu B. Forest biomass and root–shoot allocation in northeast China[J]. Forest Ecology and Management, 2008, 255(12): 4007-4020.
81	Northeast China	774	121.5	51.3	LA	Forest	Primary Forest	65.7	13.3	0.2	loam	-4.55337	NA	444.736	NA	0.615622	NA	Wang X, Fang J, Zhu B. Forest biomass and root–shoot allocation in northeast China[J]. Forest Ecology and Management, 2008, 255(12): 4007-4020.
82	Northeast China	701	123.2	51.6	LA	Forest	Primary Forest	171.8	33.6	0.2	loam	-4.29146	NA	432.54	NA	0.561734	NA	Wang X, Fang J, Zhu B. Forest biomass and root–shoot allocation in northeast China[J]. Forest Ecology and Management, 2008, 255(12): 4007-4020.
83	Northeast China	520	123.8	52.7	LA	Forest	Primary Forest	158	31.8	0.2	loam	-2.33075	NA	462.587	NA	0.571459	NA	Wang X, Fang J, Zhu B. Forest biomass and root–shoot allocation in northeast China[J]. Forest Ecology and Management, 2008, 255(12): 4007-4020.
84	Northeast China	350	123.9	40.9	CBM	Forest	Primary Forest	73.9	14.9	0.2	loam	6.1405	NA	930.844	NA	0.809754	NA	Wang X, Fang J, Zhu B. Forest biomass and root–shoot allocation in northeast China[J]. Forest Ecology and Management, 2008, 255(12): 4007-4020.
85	Northeast China	350	123.9	40.9	CBM	Forest	Primary Forest	190.4	39	0.2	loam	6.1405	NA	930.844	NA	0.809754	NA	Wang X, Fang J, Zhu B. Forest biomass and root–shoot allocation in northeast China[J]. Forest Ecology and Management, 2008, 255(12): 4007-4020.
86	Northeast China	300	124.1	41.8	CBM	Forest	Primary Forest	36	7.1	0.2	loam	6.83984	NA	810.957	NA	0.659628	NA	Wang X, Fang J, Zhu B. Forest biomass and root–shoot allocation in northeast China[J]. Forest Ecology and Management, 2008, 255(12): 4007-4020.
87	Northeast China	500	125.1	41.4	CBM	Forest	Primary Forest	50.6	10.1	0.2	loam	6.71338	NA	847.156	NA	0.705717	NA	Wang X, Fang J, Zhu B. Forest biomass and root–shoot allocation in northeast China[J]. Forest Ecology and Management, 2008, 255(12): 4007-4020.
88	Northeast China	392	127.6	45.3	LA	Forest	Primary Forest	109.6	21.9	0.2	loam	2.84907	NA	656.222	NA	0.634565	NA	Wang X, Fang J, Zhu B. Forest biomass and root–shoot allocation in northeast China[J]. Forest Ecology and Management, 2008, 255(12): 4007-4020.
89	Northeast China	307	127.6	45.3	LA	Forest	Primary Forest	155.4	31.3	0.2	loam	2.84907	NA	656.222	NA	0.634565	NA	Wang X, Fang J, Zhu B. Forest biomass and root–shoot allocation in northeast China[J]. Forest Ecology and Management, 2008, 255(12): 4007-4020.
90	Northeast China	384	127.6	45.3	LA	Forest	Primary Forest	145.1	29.7	0.2	loam	2.84907	NA	656.222	NA	0.634565	NA	Wang X, Fang J, Zhu B. Forest biomass and root–shoot allocation in northeast China[J]. Forest Ecology and Management, 2008, 255(12): 4007-4020.
91	Northeast China	450	127.8	47.7	PA	Forest	Primary Forest	34.2	6.8	0.2	loam	1.77821	NA	621.639	NA	0.619444	NA	Wang X, Fang J, Zhu B. Forest biomass and root–shoot allocation in northeast China[J]. Forest Ecology and Management, 2008, 255(12): 4007-4020.
92	Northeast China	890	128.1	42.3	CBM	Forest	Primary Forest	239.2	48.5	0.2	loam	2.80978	NA	672.724	NA	0.68496	NA	Wang X, Fang J, Zhu B. Forest biomass and root–shoot allocation in northeast China[J]. Forest Ecology and Management, 2008, 255(12): 4007-4020.
93	Northeast China	545	128.1	42.4	PB	Forest	Primary Forest	136.6	27.2	0.2	loam	2.80978	NA	672.724	NA	0.68496	NA	Wang X, Fang J, Zhu B. Forest biomass and root–shoot allocation in northeast China[J]. Forest Ecology and Management, 2008, 255(12): 4007-4020.
94	Northeast China	800	128.1	42.6	DB	Forest	Primary Forest	164.7	32.6	0.2	loam	2.80978	NA	672.724	NA	0.68496	NA	Wang X, Fang J, Zhu B. Forest biomass and root–shoot allocation in northeast China[J]. Forest Ecology and Management, 2008, 255(12): 4007-4020.
95	Northeast China	1150	128.2	42.2	PB	Forest	Primary Forest	168.2	33.5	0.2	loam	-7.3489	NA	1372.56	NA	2.6967	NA	Wang X, Fang J, Zhu B. Forest biomass and root–shoot allocation in northeast China[J]. Forest Ecology and Management, 2008, 255(12): 4007-4020.
96	Northeast China	1065	128.2	42.2	PB	Forest	Primary Forest	180.7	37	0.2	loam	-7.3489	NA	1372.56	NA	2.6967	NA	Wang X, Fang J, Zhu B. Forest biomass and root–shoot allocation in northeast China[J]. Forest Ecology and Management, 2008, 255(12): 4007-4020.
97	Northeast China	880	128.2	42.2	PB	Forest	Primary Forest	129.2	26	0.2	loam	-7.3489	NA	1372.56	NA	2.6967	NA	Wang X, Fang J, Zhu B. Forest biomass and root–shoot allocation in northeast China[J]. Forest Ecology and Management, 2008, 255(12): 4007-4020.
98	Northeast China	765	128.3	42.5	DB	Forest	Primary Forest	73.4	14.4	0.2	loam	2.80978	NA	672.724	NA	0.68496	NA	Wang X, Fang J, Zhu B. Forest biomass and root–shoot allocation in northeast China[J]. Forest Ecology and Management, 2008, 255(12): 4007-4020.
99	Meridian Hill In Loess Hilly-Gully Region	1700	108.45	35.2833	Chinese Pine	Forest	Primary Forest	68.2976	13.7777	0.20173	loam	10.6237	NA	589.591	NA	0.430193	NA	Zhang X, Shang Z. The bio-cycle patterns of nutrient elements and stand biomass in forest communities in Hilly Loess Regions[J]. Acta Ecol. Sinica, 2005, 3: 527-537.
100	Tibetan Alpine Vegetation Transects (TAVT)	4450	94.6228	29.6153	Timberline Woodland of Sabina Saltuaria and Rhododendron	Forest	Primary Forest	127.08	26.61	0.209396	loam	8.84208	NA	673.472	NA	0.584675	NA	Luo T, Brown S, Pan Y, et al. Root biomass along subtropical to alpine gradients: global implication from Tibetan transect studies[J]. Forest Ecology and Management, 2005, 206(1): 349-363.
101	Northeast China	553	117	40.5	DB	Forest	Primary Forest	16.6	3.6	0.21	loam	6.71322	NA	467.521	NA	0.395425	NA	Wang X, Fang J, Zhu B. Forest biomass and root–shoot allocation in northeast China[J]. Forest Ecology and Management, 2008, 255(12): 4007-4020.
102	Northeast China	650	120.3	41.3	LA	Forest	Primary Forest	79	16.7	0.21	loam	8.94185	NA	475.554	NA	0.352004	NA	Wang X, Fang J, Zhu B. Forest biomass and root–shoot allocation in northeast China[J]. Forest Ecology and Management, 2008, 255(12): 4007-4020.
103	Northeast China	1000	122.7	47.3	LA	Forest	Primary Forest	94.2	19.3	0.21	loam	3.04276	NA	490.953	NA	0.479631	NA	Wang X, Fang J, Zhu B. Forest biomass and root–shoot allocation in northeast China[J]. Forest Ecology and Management, 2008, 255(12): 4007-4020.
104	Northeast China	845	123	51.9	LA	Forest	Primary Forest	78.4	16.7	0.21	loam	-4.29146	NA	432.54	NA	0.561734	NA	Wang X, Fang J, Zhu B. Forest biomass and root–shoot allocation in northeast China[J]. Forest Ecology and Management, 2008, 255(12): 4007-4020.
105	Northeast China	350	123.9	40.9	CBM	Forest	Primary Forest	195.9	40.9	0.21	loam	6.1405	NA	930.844	NA	0.809754	NA	Wang X, Fang J, Zhu B. Forest biomass and root–shoot allocation in northeast China[J]. Forest Ecology and Management, 2008, 255(12): 4007-4020.
106	Northeast China	365	124	41.5	PT	Forest	Primary Forest	165.5	35.4	0.21	loam	7.93274	NA	792.5	NA	0.616145	NA	Wang X, Fang J, Zhu B. Forest biomass and root–shoot allocation in northeast China[J]. Forest Ecology and Management, 2008, 255(12): 4007-4020.
107	Northeast China	365	124	41.5	PT	Forest	Primary Forest	189.3	40.4	0.21	loam	7.93274	NA	792.5	NA	0.616145	NA	Wang X, Fang J, Zhu B. Forest biomass and root–shoot allocation in northeast China[J]. Forest Ecology and Management, 2008, 255(12): 4007-4020.
108	Northeast China	365	124	41.5	PT	Forest	Primary Forest	189.4	40.6	0.21	loam	7.93274	NA	792.5	NA	0.616145	NA	Wang X, Fang J, Zhu B. Forest biomass and root–shoot allocation in northeast China[J]. Forest Ecology and Management, 2008, 255(12): 4007-4020.
109	Northeast China	365	124	41.5	PT	Forest	Primary Forest	199.2	42.8	0.21	loam	7.93274	NA	792.5	NA	0.616145	NA	Wang X, Fang J, Zhu B. Forest biomass and root–shoot allocation in northeast China[J]. Forest Ecology and Management, 2008, 255(12): 4007-4020.
110	Northeast China	200	124.1	41.8	CBM	Forest	Primary Forest	68.8	14.7	0.21	loam	6.83984	NA	810.957	NA	0.659628	NA	Wang X, Fang J, Zhu B. Forest biomass and root–shoot allocation in northeast China[J]. Forest Ecology and Management, 2008, 255(12): 4007-4020.
111	Northeast China	170	124.4	48	PB	Forest	Primary Forest	57.8	11.9	0.21	loam	2.69414	NA	439.307	NA	0.418155	NA	Wang X, Fang J, Zhu B. Forest biomass and root–shoot allocation in northeast China[J]. Forest Ecology and Management, 2008, 255(12): 4007-4020.
112	Northeast China	170	124.4	48	PB	Forest	Primary Forest	50.9	10.6	0.21	loam	2.69414	NA	439.307	NA	0.418155	NA	Wang X, Fang J, Zhu B. Forest biomass and root–shoot allocation in northeast China[J]. Forest Ecology and Management, 2008, 255(12): 4007-4020.
113	Northeast China	500	125.1	41.4	CBM	Forest	Primary Forest	59.2	12.3	0.21	loam	6.71338	NA	847.156	NA	0.705717	NA	Wang X, Fang J, Zhu B. Forest biomass and root–shoot allocation in northeast China[J]. Forest Ecology and Management, 2008, 255(12): 4007-4020.
114	Northeast China	500	125.1	41.4	CBM	Forest	Primary Forest	75.5	15.9	0.21	loam	6.71338	NA	847.156	NA	0.705717	NA	Wang X, Fang J, Zhu B. Forest biomass and root–shoot allocation in northeast China[J]. Forest Ecology and Management, 2008, 255(12): 4007-4020.
115	Northeast China	350	127.3	45.4	PB	Forest	Primary Forest	163.2	33.5	0.21	loam	4.21216	NA	529.079	NA	0.47351	NA	Wang X, Fang J, Zhu B. Forest biomass and root–shoot allocation in northeast China[J]. Forest Ecology and Management, 2008, 255(12): 4007-4020.
116	Northeast China	1920	128.1	42.1	PB	Forest	Primary Forest	136.1	28.5	0.21	loam	-7.3489	NA	1372.56	NA	2.6967	NA	Wang X, Fang J, Zhu B. Forest biomass and root–shoot allocation in northeast China[J]. Forest Ecology and Management, 2008, 255(12): 4007-4020.
117	Northeast China	1884	128.1	42.1	PB	Forest	Primary Forest	95.8	20.2	0.21	loam	-7.3489	NA	1372.56	NA	2.6967	NA	Wang X, Fang J, Zhu B. Forest biomass and root–shoot allocation in northeast China[J]. Forest Ecology and Management, 2008, 255(12): 4007-4020.
118	Northeast China	1780	128.1	42.1	PB	Forest	Primary Forest	87	18.3	0.21	loam	-7.3489	NA	1372.56	NA	2.6967	NA	Wang X, Fang J, Zhu B. Forest biomass and root–shoot allocation in northeast China[J]. Forest Ecology and Management, 2008, 255(12): 4007-4020.
119	Northeast China	930	128.1	42.3	CBM	Forest	Primary Forest	291.9	62.7	0.21	loam	2.80978	NA	672.724	NA	0.68496	NA	Wang X, Fang J, Zhu B. Forest biomass and root–shoot allocation in northeast China[J]. Forest Ecology and Management, 2008, 255(12): 4007-4020.
120	Northeast China	750	128.1	42.4	PB	Forest	Primary Forest	201.1	42.5	0.21	loam	2.80978	NA	672.724	NA	0.68496	NA	Wang X, Fang J, Zhu B. Forest biomass and root–shoot allocation in northeast China[J]. Forest Ecology and Management, 2008, 255(12): 4007-4020.
121	Northeast China	800	128.1	42.6	CBM	Forest	Primary Forest	170.9	36.1	0.21	loam	2.80978	NA	672.724	NA	0.68496	NA	Wang X, Fang J, Zhu B. Forest biomass and root–shoot allocation in northeast China[J]. Forest Ecology and Management, 2008, 255(12): 4007-4020.
122	Northeast China	650	128.1	42.6	CBM	Forest	Primary Forest	226.2	47.7	0.21	loam	2.80978	NA	672.724	NA	0.68496	NA	Wang X, Fang J, Zhu B. Forest biomass and root–shoot allocation in northeast China[J]. Forest Ecology and Management, 2008, 255(12): 4007-4020.
123	Northeast China	560	128.3	42.5	PB	Forest	Primary Forest	138.1	28.7	0.21	loam	2.80978	NA	672.724	NA	0.68496	NA	Wang X, Fang J, Zhu B. Forest biomass and root–shoot allocation in northeast China[J]. Forest Ecology and Management, 2008, 255(12): 4007-4020.
124	Limestone Mountains In Xishuangbanna, The Green Stone Forest Sample1	665	101.267	21.9	Monsoon Rain Forest Over Limestone	Forest	Primary Forest	184.451	39.0181	0.211537	sand	22.2309	NA	1162.82	NA	0.494505	NA	Qi J F, Tang J. Biomass and its allocation pattern of monsoon rain forest over limestone in Xishuangbanna of Southwest China[J]. Chinese Journal of Ecology, 2008, 27: 167-177.
125	Tibetan Alpine Vegetation Transects (TAVT)	3050	101.999	29.5761	Alpine Fir Forest of Abies Fabri	Forest	Primary Forest	162.91	35.48	0.217789	loam	7.18151	NA	830.5	NA	0.784094	NA	Luo T, Brown S, Pan Y, et al. Root biomass along subtropical to alpine gradients: global implication from Tibetan transect studies[J]. Forest Ecology and Management, 2005, 206(1): 349-363.
126	Guangdong Heshan Station	100	112.9	22.6833	Tree	Forest	Primary Forest	123.721	36.0073	0.218	clay	22.0546	NA	1947.52	NA	0.816286	NA	Peng S, Yu Z, Zhang W. Coenological analysis of five man-made forests on down-land in Heshan, Guangdong [China][J]. Acta Phytoecologica et Geobotanica Sinica, 1992, 16.
127	Inner Mongolia Saihanwula Forest Ecosystem Research Station	1278	118.723	44.2441	Natural Secondary Aspen Forest	Forest	Primary Forest	34.2103	7.53049	0.22	loam	5.35387	NA	374.397	NA	0.331627	NA	Shi S, Zhao P, Zhou M, et al. Biomass and carbon storage of the secondary forest (Populus davidiana) at different stand growing stages in southern Daxinganling temperature zone[J].Ecology and Environmental Sciences, 2012, 21(3): 428-433.
128	Northeast China	500	119.4	41.5	PB	Forest	Primary Forest	15.3	3.4	0.22	loam	8.35878	NA	466.944	NA	0.358934	NA	Wang X, Fang J, Zhu B. Forest biomass and root–shoot allocation in northeast China[J]. Forest Ecology and Management, 2008, 255(12): 4007-4020.
129	Northeast China	227	122.4	42.7	PS	Forest	Primary Forest	8.8	1.9	0.22	sand	7.48031	NA	508.269	NA	0.401611	NA	Wang X, Fang J, Zhu B. Forest biomass and root–shoot allocation in northeast China[J]. Forest Ecology and Management, 2008, 255(12): 4007-4020.
130	Northeast China	855	123	51.9	LA	Forest	Primary Forest	126	27.6	0.22	loam	-4.29146	NA	432.54	NA	0.561734	NA	Wang X, Fang J, Zhu B. Forest biomass and root–shoot allocation in northeast China[J]. Forest Ecology and Management, 2008, 255(12): 4007-4020.
131	Northeast China	892	123	51.9	LA	Forest	Primary Forest	96.5	21.6	0.22	loam	-4.29146	NA	432.54	NA	0.561734	NA	Wang X, Fang J, Zhu B. Forest biomass and root–shoot allocation in northeast China[J]. Forest Ecology and Management, 2008, 255(12): 4007-4020.
132	Northeast China	1114	123.2	51.3	LA	Forest	Primary Forest	116.2	25.5	0.22	loam	-4.55337	NA	444.736	NA	0.615622	NA	Wang X, Fang J, Zhu B. Forest biomass and root–shoot allocation in northeast China[J]. Forest Ecology and Management, 2008, 255(12): 4007-4020.
133	Northeast China	190	124	41.5	PT	Forest	Primary Forest	137.9	30.9	0.22	loam	7.93274	NA	792.5	NA	0.616145	NA	Wang X, Fang J, Zhu B. Forest biomass and root–shoot allocation in northeast China[J]. Forest Ecology and Management, 2008, 255(12): 4007-4020.
134	Northeast China	170	124.4	48	PB	Forest	Primary Forest	44.2	9.9	0.22	loam	2.69414	NA	439.307	NA	0.418155	NA	Wang X, Fang J, Zhu B. Forest biomass and root–shoot allocation in northeast China[J]. Forest Ecology and Management, 2008, 255(12): 4007-4020.
135	Northeast China	170	124.4	48	PB	Forest	Primary Forest	37.5	8.2	0.22	loam	2.69414	NA	439.307	NA	0.418155	NA	Wang X, Fang J, Zhu B. Forest biomass and root–shoot allocation in northeast China[J]. Forest Ecology and Management, 2008, 255(12): 4007-4020.
136	Northeast China	400	124.7	40.7	LA	Forest	Primary Forest	78.5	17.3	0.22	loam	7.01879	NA	1099.4	NA	0.912596	NA	Wang X, Fang J, Zhu B. Forest biomass and root–shoot allocation in northeast China[J]. Forest Ecology and Management, 2008, 255(12): 4007-4020.
137	Northeast China	360	127.6	45.3	DB	Forest	Primary Forest	142.1	30.9	0.22	loam	2.84907	NA	656.222	NA	0.634565	NA	Wang X, Fang J, Zhu B. Forest biomass and root–shoot allocation in northeast China[J]. Forest Ecology and Management, 2008, 255(12): 4007-4020.
138	Northeast China	1985	128.1	42.1	PB	Forest	Primary Forest	43	9.4	0.22	loam	-7.3489	NA	1372.56	NA	2.6967	NA	Wang X, Fang J, Zhu B. Forest biomass and root–shoot allocation in northeast China[J]. Forest Ecology and Management, 2008, 255(12): 4007-4020.
139	Northeast China	1536	128.1	42.1	PA	Forest	Primary Forest	208.2	46.7	0.22	loam	-7.3489	NA	1372.56	NA	2.6967	NA	Wang X, Fang J, Zhu B. Forest biomass and root–shoot allocation in northeast China[J]. Forest Ecology and Management, 2008, 255(12): 4007-4020.
140	Northeast China	1945	128.1	42.1	PB	Forest	Primary Forest	50.2	10.9	0.22	loam	-7.3489	NA	1372.56	NA	2.6967	NA	Wang X, Fang J, Zhu B. Forest biomass and root–shoot allocation in northeast China[J]. Forest Ecology and Management, 2008, 255(12): 4007-4020.
141	Northeast China	650	128.1	42.6	CBM	Forest	Primary Forest	237.7	52.9	0.22	loam	2.80978	NA	672.724	NA	0.68496	NA	Wang X, Fang J, Zhu B. Forest biomass and root–shoot allocation in northeast China[J]. Forest Ecology and Management, 2008, 255(12): 4007-4020.
142	Northeast China	1114	128.2	42.2	PA	Forest	Primary Forest	277.8	61	0.22	loam	-7.3489	NA	1372.56	NA	2.6967	NA	Wang X, Fang J, Zhu B. Forest biomass and root–shoot allocation in northeast China[J]. Forest Ecology and Management, 2008, 255(12): 4007-4020.
143	Northeast China	1524	128.2	44.4	PB	Forest	Primary Forest	28.8	6.3	0.22	loam	2.84907	NA	656.222	NA	0.634565	NA	Wang X, Fang J, Zhu B. Forest biomass and root–shoot allocation in northeast China[J]. Forest Ecology and Management, 2008, 255(12): 4007-4020.
144	Northeast China	1265	128.2	44.4	PA	Forest	Primary Forest	136.6	30.6	0.22	loam	2.84907	NA	656.222	NA	0.634565	NA	Wang X, Fang J, Zhu B. Forest biomass and root–shoot allocation in northeast China[J]. Forest Ecology and Management, 2008, 255(12): 4007-4020.
145	Northeast China	520	129.4	44.3	DB	Forest	Primary Forest	105	23.4	0.22	loam	4.08242	NA	543.005	NA	0.500273	NA	Wang X, Fang J, Zhu B. Forest biomass and root–shoot allocation in northeast China[J]. Forest Ecology and Management, 2008, 255(12): 4007-4020.
146	Northeast China	540	129.4	44.3	DB	Forest	Primary Forest	102.2	22.3	0.22	loam	4.08242	NA	543.005	NA	0.500273	NA	Wang X, Fang J, Zhu B. Forest biomass and root–shoot allocation in northeast China[J]. Forest Ecology and Management, 2008, 255(12): 4007-4020.
147	Inner Mongolia Saihanwula Forest Ecosystem Research Station	1220	118.722	44.2444	Natural Secondary Aspen Forest	Forest	Primary Forest	112.947	24.8557	0.220065	loam	5.35387	NA	374.397	NA	0.331627	NA	Shi S, Zhao P, Zhou M, et al. Biomass and carbon storage of the secondary forest (Populus davidiana) at different stand growing stages in southern Daxinganling temperature zone[J].Ecology and Environmental Sciences, 2012, 21(3): 428-433.
148	Dinghu Mountain	300	112.539	23.1692	Arborous Layer of Evergreen Broadleaf	Forest	Primary Forest	235.495	52.2123	0.222	sand	22.2494	NA	1631.83	NA	0.677772	NA	Wang B, Yang X S. Comparison of biomass and species diversity of four typical zonal vegetations[J]. J Fujian Coll Forest, 2009, 29: 345-350.
149	Dinghu Mountain	300	112.539	23.1692	Evergreen Broadleaf	Forest	Primary Forest	236.511	52.7405	0.223	sand	22.2494	NA	1631.83	NA	0.677772	NA	Wang B, Yang X S. Comparison of biomass and species diversity of four typical zonal vegetations[J]. J Fujian Coll Forest, 2009, 29: 345-350.
150	Limestone Mountains In Xishuangbanna, The Green Stone Forest Sample2	620	101.283	21.9	Monsoon Rain Forest Over Limestone	Forest	Primary Forest	194.625	43.8466	0.225288	sand	21.4423	NA	1520.22	NA	0.673943	NA	Qi J F, Tang J. Biomass and its allocation pattern of monsoon rain forest over limestone in Xishuangbanna of Southwest China[J]. Chinese Journal of Ecology, 2008, 27: 167-177.
151	Jiangxi Xinfeng Jinpen Mountain Forest	400	114.567	25.3333	Natural Secondary Evergreen Broad-Leaf Forest	Forest	Primary Forest	254.991	58.4165	0.229093	loam	19.7848	NA	1508.75	NA	0.699172	NA	Qiu F, Li G, Xiao F, et al. Studies on biomass of evergreen broad-leaved forest of Jinpenshan forests in Jiangxi Province[J]. Jiangxi Forestry Science and Technology, 2011, 4: 000.
152	Northeast China	1050	115.5	40	PT	Forest	Primary Forest	85.2	19.2	0.23	sand	9.48399	NA	390.041	NA	0.287445	NA	Wang X, Fang J, Zhu B. Forest biomass and root–shoot allocation in northeast China[J]. Forest Ecology and Management, 2008, 255(12): 4007-4020.
153	Northeast China	780	115.9	40.3	PT	Forest	Primary Forest	55.5	12.7	0.23	loam	9.48399	NA	390.041	NA	0.287445	NA	Wang X, Fang J, Zhu B. Forest biomass and root–shoot allocation in northeast China[J]. Forest Ecology and Management, 2008, 255(12): 4007-4020.
154	Northeast China	300	116.8	40.3	DB	Forest	Primary Forest	43.7	10	0.23	loam	12.1797	NA	590.252	NA	0.382048	NA	Wang X, Fang J, Zhu B. Forest biomass and root–shoot allocation in northeast China[J]. Forest Ecology and Management, 2008, 255(12): 4007-4020.
155	Northeast China	215	116.8	40.3	PT	Forest	Primary Forest	43.7	9.9	0.23	loam	12.1797	NA	590.252	NA	0.382048	NA	Wang X, Fang J, Zhu B. Forest biomass and root–shoot allocation in northeast China[J]. Forest Ecology and Management, 2008, 255(12): 4007-4020.
156	Northeast China	963	121.5	50.8	LA	Forest	Primary Forest	47.4	10.8	0.23	loam	-4.55337	NA	444.736	NA	0.615622	NA	Wang X, Fang J, Zhu B. Forest biomass and root–shoot allocation in northeast China[J]. Forest Ecology and Management, 2008, 255(12): 4007-4020.
157	Northeast China	774	121.5	51.3	LA	Forest	Primary Forest	149.8	34.2	0.23	loam	-4.55337	NA	444.736	NA	0.615622	NA	Wang X, Fang J, Zhu B. Forest biomass and root–shoot allocation in northeast China[J]. Forest Ecology and Management, 2008, 255(12): 4007-4020.
158	Northeast China	725	123	51.9	PB	Forest	Primary Forest	72.7	16.4	0.23	loam	-4.29146	NA	432.54	NA	0.561734	NA	Wang X, Fang J, Zhu B. Forest biomass and root–shoot allocation in northeast China[J]. Forest Ecology and Management, 2008, 255(12): 4007-4020.
159	Northeast China	190	124	41.5	PT	Forest	Primary Forest	123.3	28.4	0.23	loam	7.93274	NA	792.5	NA	0.616145	NA	Wang X, Fang J, Zhu B. Forest biomass and root–shoot allocation in northeast China[J]. Forest Ecology and Management, 2008, 255(12): 4007-4020.
160	Northeast China	190	124	41.5	PT	Forest	Primary Forest	126.9	28.8	0.23	loam	7.93274	NA	792.5	NA	0.616145	NA	Wang X, Fang J, Zhu B. Forest biomass and root–shoot allocation in northeast China[J]. Forest Ecology and Management, 2008, 255(12): 4007-4020.
161	Northeast China	190	124	41.5	PT	Forest	Primary Forest	170.6	39	0.23	loam	7.93274	NA	792.5	NA	0.616145	NA	Wang X, Fang J, Zhu B. Forest biomass and root–shoot allocation in northeast China[J]. Forest Ecology and Management, 2008, 255(12): 4007-4020.
162	Northeast China	270	124	41.5	PT	Forest	Primary Forest	117.9	27.6	0.23	loam	7.93274	NA	792.5	NA	0.616145	NA	Wang X, Fang J, Zhu B. Forest biomass and root–shoot allocation in northeast China[J]. Forest Ecology and Management, 2008, 255(12): 4007-4020.
163	Northeast China	200	124.1	41.8	CBM	Forest	Primary Forest	83.9	19.5	0.23	loam	6.83984	NA	810.957	NA	0.659628	NA	Wang X, Fang J, Zhu B. Forest biomass and root–shoot allocation in northeast China[J]. Forest Ecology and Management, 2008, 255(12): 4007-4020.
164	Northeast China	700	125.3	41.8	CBM	Forest	Primary Forest	69.9	15.8	0.23	loam	5.75087	NA	788.56	NA	0.678311	NA	Wang X, Fang J, Zhu B. Forest biomass and root–shoot allocation in northeast China[J]. Forest Ecology and Management, 2008, 255(12): 4007-4020.
165	Northeast China	351	127.6	45.3	DB	Forest	Primary Forest	228.4	51.7	0.23	loam	2.84907	NA	656.222	NA	0.634565	NA	Wang X, Fang J, Zhu B. Forest biomass and root–shoot allocation in northeast China[J]. Forest Ecology and Management, 2008, 255(12): 4007-4020.
166	Northeast China	373	127.6	45.3	DB	Forest	Primary Forest	100.3	23.3	0.23	loam	2.84907	NA	656.222	NA	0.634565	NA	Wang X, Fang J, Zhu B. Forest biomass and root–shoot allocation in northeast China[J]. Forest Ecology and Management, 2008, 255(12): 4007-4020.
167	Northeast China	290	127.8	47.7	PA	Forest	Primary Forest	72.8	16.6	0.23	loam	1.77821	NA	621.639	NA	0.619444	NA	Wang X, Fang J, Zhu B. Forest biomass and root–shoot allocation in northeast China[J]. Forest Ecology and Management, 2008, 255(12): 4007-4020.
168	Northeast China	744	128.1	42.4	CBM	Forest	Primary Forest	273.6	62.3	0.23	loam	2.80978	NA	672.724	NA	0.68496	NA	Wang X, Fang J, Zhu B. Forest biomass and root–shoot allocation in northeast China[J]. Forest Ecology and Management, 2008, 255(12): 4007-4020.
169	Northeast China	1054	128.2	42.2	PB	Forest	Primary Forest	202.2	46	0.23	loam	-7.3489	NA	1372.56	NA	2.6967	NA	Wang X, Fang J, Zhu B. Forest biomass and root–shoot allocation in northeast China[J]. Forest Ecology and Management, 2008, 255(12): 4007-4020.
170	Northeast China	1327	128.2	44.4	PA	Forest	Primary Forest	103.6	24.1	0.23	loam	2.84907	NA	656.222	NA	0.634565	NA	Wang X, Fang J, Zhu B. Forest biomass and root–shoot allocation in northeast China[J]. Forest Ecology and Management, 2008, 255(12): 4007-4020.
171	Northeast China	1080	128.2	44.4	PA	Forest	Primary Forest	145.6	33.6	0.23	loam	2.84907	NA	656.222	NA	0.634565	NA	Wang X, Fang J, Zhu B. Forest biomass and root–shoot allocation in northeast China[J]. Forest Ecology and Management, 2008, 255(12): 4007-4020.
172	Northeast China	1022	128.2	44.4	PA	Forest	Primary Forest	150.2	33.8	0.23	loam	2.84907	NA	656.222	NA	0.634565	NA	Wang X, Fang J, Zhu B. Forest biomass and root–shoot allocation in northeast China[J]. Forest Ecology and Management, 2008, 255(12): 4007-4020.
173	Xiaolongshan, Gansu	1674.74	105.55	34.1667	Warm Temp Moisture Forest	Forest	Primary Forest	58.9837	13.6116	0.230769	loam	10.9345	NA	519.843	NA	0.378315	NA	Cheng T R, Ma Q Y, Feng Z K, et al. Research on forest biomass in Xiaolong Mountains, Gansu Province[J]. Journal of Beijing Forestry University, 2007, 29(1): 31-36.
174	Ailao Mountains	2488	101.028	24.5481	Arborous Layer of Middle Mountain	Forest	Primary Forest	341.355	81.6189	0. 239	loam	18.6139	NA	1117.89	NA	0.570393	NA	Wang B, Yang X S. Comparison of biomass and species diversity of four typical zonal vegetations[J]. J Fujian Coll Forest, 2009, 29: 345-350.
175	Ailao Mountains	2488	101.028	24.5481	Middle Mountain	Forest	Primary Forest	345.135	82.8212	0.24	loam	18.6139	NA	1117.89	NA	0.570393	NA	Wang B, Yang X S. Comparison of biomass and species diversity of four typical zonal vegetations[J]. J Fujian Coll Forest, 2009, 29: 345-350.
176	Northeast China	520	123.8	52.7	LA	Forest	Primary Forest	59.4	14.2	0.24	loam	-2.33075	NA	462.587	NA	0.571459	NA	Wang X, Fang J, Zhu B. Forest biomass and root–shoot allocation in northeast China[J]. Forest Ecology and Management, 2008, 255(12): 4007-4020.
177	Northeast China	270	124	41.5	PT	Forest	Primary Forest	94.9	22.5	0.24	loam	7.93274	NA	792.5	NA	0.616145	NA	Wang X, Fang J, Zhu B. Forest biomass and root–shoot allocation in northeast China[J]. Forest Ecology and Management, 2008, 255(12): 4007-4020.
178	Northeast China	270	124	41.5	PT	Forest	Primary Forest	90	21.2	0.24	loam	7.93274	NA	792.5	NA	0.616145	NA	Wang X, Fang J, Zhu B. Forest biomass and root–shoot allocation in northeast China[J]. Forest Ecology and Management, 2008, 255(12): 4007-4020.
179	Northeast China	270	124	41.5	PT	Forest	Primary Forest	70.5	16.9	0.24	loam	7.93274	NA	792.5	NA	0.616145	NA	Wang X, Fang J, Zhu B. Forest biomass and root–shoot allocation in northeast China[J]. Forest Ecology and Management, 2008, 255(12): 4007-4020.
180	Northeast China	700	125.3	41.8	DB	Forest	Primary Forest	67.6	16.4	0.24	loam	5.75087	NA	788.56	NA	0.678311	NA	Wang X, Fang J, Zhu B. Forest biomass and root–shoot allocation in northeast China[J]. Forest Ecology and Management, 2008, 255(12): 4007-4020.
181	Northeast China	800	128.1	42.6	CBM	Forest	Primary Forest	232.2	55	0.24	loam	2.80978	NA	672.724	NA	0.68496	NA	Wang X, Fang J, Zhu B. Forest biomass and root–shoot allocation in northeast China[J]. Forest Ecology and Management, 2008, 255(12): 4007-4020.
182	Northeast China	1121	128.2	44.4	PA	Forest	Primary Forest	128.6	30.5	0.24	loam	2.84907	NA	656.222	NA	0.634565	NA	Wang X, Fang J, Zhu B. Forest biomass and root–shoot allocation in northeast China[J]. Forest Ecology and Management, 2008, 255(12): 4007-4020.
183	Northeast China	970	128.2	44.4	PA	Forest	Primary Forest	91.2	22.3	0.24	loam	2.84907	NA	656.222	NA	0.634565	NA	Wang X, Fang J, Zhu B. Forest biomass and root–shoot allocation in northeast China[J]. Forest Ecology and Management, 2008, 255(12): 4007-4020.
184	Northeast China	690	129.4	44.3	DB	Forest	Primary Forest	147.8	35.9	0.24	loam	4.08242	NA	543.005	NA	0.500273	NA	Wang X, Fang J, Zhu B. Forest biomass and root–shoot allocation in northeast China[J]. Forest Ecology and Management, 2008, 255(12): 4007-4020.
185	Wood Base Forest Farm Forestry Station In Xinjiang Changji	1500	90.0667	43.65	Schrenk Spruce	Forest	Primary Forest	149.727	36.4846	0.243674	loam	5.01543	NA	188.299	NA	0.161156	NA	Yan W, Shi Z. Biomass and net productivity of Picea schrenkiana var. tianshanica forest[J]. Chinese Journal of Applied Ecology, 1999, 4.
186	Menglun Nature Reserve Station Xishuangbanna	750	101.2	21.8333	Moist Tropical Monsoon Forest	Forest	Primary Forest	256.76	63.1706	0.24603	sand	22.2309	NA	1162.82	NA	0.494505	NA	Zheng Z, Liu H, Liu L, et al. A study on biomass of the primary tropical seasonal rain forest in Xishuangbanna[J]. Guihaia, 1999, 19(4): 309-314.
187	Tietahea (Menglun Nature Reserve)	690	101.167	21.95	Te R M Inalia Myriocarpa and Pometia T Omentosa	Forest	Primary Forest	282.949	69.614	0.24603	clay	22.2309	NA	1162.82	NA	0.494505	NA	Zheng Z, Feng Z, Cao M, et al. Forest structure and biomass of a tropical seasonal rain forest in Xishuangbanna, southwest China1[J]. Biotropica, 2006, 38(3): 318-327.
188	Limestone Mountains In Xishuangbanna, The Green Stone Forest Sample3	800	101.383	21.7167	Monsoon Rain Forest Over Limestone	Forest	Primary Forest	282.852	70.6044	0.249616	clay	21.4423	NA	1520.22	NA	0.673943	NA	Qi J F, Tang J. Biomass and its allocation pattern of monsoon rain forest over limestone in Xishuangbanna of Southwest China[J]. Chinese Journal of Ecology, 2008, 27: 167-177.
189	Northeast China	215	116.8	40.3	PT	Forest	Primary Forest	37	9.3	0.25	loam	12.1797	NA	590.252	NA	0.382048	NA	Wang X, Fang J, Zhu B. Forest biomass and root–shoot allocation in northeast China[J]. Forest Ecology and Management, 2008, 255(12): 4007-4020.
190	Northeast China	500	119.4	41.5	PB	Forest	Primary Forest	39	9.9	0.25	loam	8.35878	NA	466.944	NA	0.358934	NA	Wang X, Fang J, Zhu B. Forest biomass and root–shoot allocation in northeast China[J]. Forest Ecology and Management, 2008, 255(12): 4007-4020.
191	Northeast China	240	121.7	42	PT	Forest	Primary Forest	22.8	5.7	0.25	sand	7.84323	NA	504.152	NA	0.392832	NA	Wang X, Fang J, Zhu B. Forest biomass and root–shoot allocation in northeast China[J]. Forest Ecology and Management, 2008, 255(12): 4007-4020.
192	Northeast China	886	123	51.9	LA	Forest	Primary Forest	75.6	18.6	0.25	loam	-4.29146	NA	432.54	NA	0.561734	NA	Wang X, Fang J, Zhu B. Forest biomass and root–shoot allocation in northeast China[J]. Forest Ecology and Management, 2008, 255(12): 4007-4020.
193	Northeast China	520	123.8	52.7	LA	Forest	Primary Forest	50.2	12.6	0.25	loam	-2.33075	NA	462.587	NA	0.571459	NA	Wang X, Fang J, Zhu B. Forest biomass and root–shoot allocation in northeast China[J]. Forest Ecology and Management, 2008, 255(12): 4007-4020.
194	Northeast China	190	124	41.5	PT	Forest	Primary Forest	126.3	32	0.25	loam	7.93274	NA	792.5	NA	0.616145	NA	Wang X, Fang J, Zhu B. Forest biomass and root–shoot allocation in northeast China[J]. Forest Ecology and Management, 2008, 255(12): 4007-4020.
195	Northeast China	190	124	41.5	PT	Forest	Primary Forest	149.5	37.5	0.25	loam	7.93274	NA	792.5	NA	0.616145	NA	Wang X, Fang J, Zhu B. Forest biomass and root–shoot allocation in northeast China[J]. Forest Ecology and Management, 2008, 255(12): 4007-4020.
196	Northeast China	190	124	41.5	PT	Forest	Primary Forest	156.4	39.5	0.25	loam	7.93274	NA	792.5	NA	0.616145	NA	Wang X, Fang J, Zhu B. Forest biomass and root–shoot allocation in northeast China[J]. Forest Ecology and Management, 2008, 255(12): 4007-4020.
197	Northeast China	190	124	41.5	PT	Forest	Primary Forest	132.4	32.5	0.25	loam	7.93274	NA	792.5	NA	0.616145	NA	Wang X, Fang J, Zhu B. Forest biomass and root–shoot allocation in northeast China[J]. Forest Ecology and Management, 2008, 255(12): 4007-4020.
198	Northeast China	300	127.5	45.4	LA	Forest	Primary Forest	134.6	34.2	0.25	loam	2.84907	NA	656.222	NA	0.634565	NA	Wang X, Fang J, Zhu B. Forest biomass and root–shoot allocation in northeast China[J]. Forest Ecology and Management, 2008, 255(12): 4007-4020.
199	Northeast China	1272	128.1	42.1	PA	Forest	Primary Forest	201.4	50.3	0.25	loam	-7.3489	NA	1372.56	NA	2.6967	NA	Wang X, Fang J, Zhu B. Forest biomass and root–shoot allocation in northeast China[J]. Forest Ecology and Management, 2008, 255(12): 4007-4020.
200	Northeast China	800	128.1	42.6	CBM	Forest	Primary Forest	296.7	72.8	0.25	loam	2.80978	NA	672.724	NA	0.68496	NA	Wang X, Fang J, Zhu B. Forest biomass and root–shoot allocation in northeast China[J]. Forest Ecology and Management, 2008, 255(12): 4007-4020.
201	Northeast China	344	128.9	47.2	PB	Forest	Primary Forest	107	27	0.25	loam	1.04517	NA	628.359	NA	0.658696	NA	Wang X, Fang J, Zhu B. Forest biomass and root–shoot allocation in northeast China[J]. Forest Ecology and Management, 2008, 255(12): 4007-4020.
202	Northeast China	553	117	40.5	DB	Forest	Primary Forest	21.3	5.6	0.26	loam	6.71322	NA	467.521	NA	0.395425	NA	Wang X, Fang J, Zhu B. Forest biomass and root–shoot allocation in northeast China[J]. Forest Ecology and Management, 2008, 255(12): 4007-4020.
203	Northeast China	227	122.4	42.7	PS	Forest	Primary Forest	62.4	16.1	0.26	sand	7.48031	NA	508.269	NA	0.401611	NA	Wang X, Fang J, Zhu B. Forest biomass and root–shoot allocation in northeast China[J]. Forest Ecology and Management, 2008, 255(12): 4007-4020.
204	Northeast China	900	123	51.9	LA	Forest	Primary Forest	91.1	23.8	0.26	loam	-4.29146	NA	432.54	NA	0.561734	NA	Wang X, Fang J, Zhu B. Forest biomass and root–shoot allocation in northeast China[J]. Forest Ecology and Management, 2008, 255(12): 4007-4020.
205	Northeast China	520	123.8	52.7	LA	Forest	Primary Forest	54	14	0.26	loam	-2.33075	NA	462.587	NA	0.571459	NA	Wang X, Fang J, Zhu B. Forest biomass and root–shoot allocation in northeast China[J]. Forest Ecology and Management, 2008, 255(12): 4007-4020.
206	Northeast China	520	123.8	52.7	LA	Forest	Primary Forest	51.6	13.2	0.26	loam	-2.33075	NA	462.587	NA	0.571459	NA	Wang X, Fang J, Zhu B. Forest biomass and root–shoot allocation in northeast China[J]. Forest Ecology and Management, 2008, 255(12): 4007-4020.
207	Northeast China	280	124.1	41.8	CBM	Forest	Primary Forest	54.1	14	0.26	loam	6.83984	NA	810.957	NA	0.659628	NA	Wang X, Fang J, Zhu B. Forest biomass and root–shoot allocation in northeast China[J]. Forest Ecology and Management, 2008, 255(12): 4007-4020.
208	Northeast China	300	127.5	45.4	LA	Forest	Primary Forest	129.5	33.1	0.26	loam	2.84907	NA	656.222	NA	0.634565	NA	Wang X, Fang J, Zhu B. Forest biomass and root–shoot allocation in northeast China[J]. Forest Ecology and Management, 2008, 255(12): 4007-4020.
209	Northeast China	300	127.5	45.4	LA	Forest	Primary Forest	105.5	27.4	0.26	loam	2.84907	NA	656.222	NA	0.634565	NA	Wang X, Fang J, Zhu B. Forest biomass and root–shoot allocation in northeast China[J]. Forest Ecology and Management, 2008, 255(12): 4007-4020.
210	Northeast China	349	127.8	47.7	PA	Forest	Primary Forest	120.1	31.1	0.26	loam	1.77821	NA	621.639	NA	0.619444	NA	Wang X, Fang J, Zhu B. Forest biomass and root–shoot allocation in northeast China[J]. Forest Ecology and Management, 2008, 255(12): 4007-4020.
211	Northeast China	1125	128.2	42.2	LA	Forest	Primary Forest	186.6	48.7	0.26	loam	-7.3489	NA	1372.56	NA	2.6967	NA	Wang X, Fang J, Zhu B. Forest biomass and root–shoot allocation in northeast China[J]. Forest Ecology and Management, 2008, 255(12): 4007-4020.
212	Northeast China	1428	128.2	44.4	PA	Forest	Primary Forest	102.6	26.3	0.26	loam	2.84907	NA	656.222	NA	0.634565	NA	Wang X, Fang J, Zhu B. Forest biomass and root–shoot allocation in northeast China[J]. Forest Ecology and Management, 2008, 255(12): 4007-4020.
213	Northeast China	429	128.9	47.2	CBM	Forest	Primary Forest	337.1	87.9	0.26	loam	1.04517	NA	628.359	NA	0.658696	NA	Wang X, Fang J, Zhu B. Forest biomass and root–shoot allocation in northeast China[J]. Forest Ecology and Management, 2008, 255(12): 4007-4020.
214	Ailao Mountains	2488	101.028	24.5481	Shrub Layer of Middle Mountain	Shrub	Natural Shrub	3.34846	0.874773	0.261	loam	18.6139	NA	1117.89	NA	0.570393	NA	Wang B, Yang X S. Comparison of biomass and species diversity of four typical zonal vegetations[J]. J Fujian Coll Forest, 2009, 29: 345-350.
215	Northeast China	760	118	41.5	PT	Forest	Primary Forest	54.4	14.7	0.27	sand	5.14102	NA	445.831	NA	0.411997	NA	Wang X, Fang J, Zhu B. Forest biomass and root–shoot allocation in northeast China[J]. Forest Ecology and Management, 2008, 255(12): 4007-4020.
216	Northeast China	770	118	41.5	PT	Forest	Primary Forest	47	12.6	0.27	sand	5.14102	NA	445.831	NA	0.411997	NA	Wang X, Fang J, Zhu B. Forest biomass and root–shoot allocation in northeast China[J]. Forest Ecology and Management, 2008, 255(12): 4007-4020.
217	Northeast China	810	118	41.5	PT	Forest	Primary Forest	34.7	9.3	0.27	sand	5.14102	NA	445.831	NA	0.411997	NA	Wang X, Fang J, Zhu B. Forest biomass and root–shoot allocation in northeast China[J]. Forest Ecology and Management, 2008, 255(12): 4007-4020.
218	Northeast China	750	118	41.5	PT	Forest	Primary Forest	41.2	11.1	0.27	sand	5.14102	NA	445.831	NA	0.411997	NA	Wang X, Fang J, Zhu B. Forest biomass and root–shoot allocation in northeast China[J]. Forest Ecology and Management, 2008, 255(12): 4007-4020.
219	Northeast China	1030	118	41.5	PT	Forest	Primary Forest	41.4	11.1	0.27	sand	5.14102	NA	445.831	NA	0.411997	NA	Wang X, Fang J, Zhu B. Forest biomass and root–shoot allocation in northeast China[J]. Forest Ecology and Management, 2008, 255(12): 4007-4020.
220	Northeast China	865	118	41.5	PT	Forest	Primary Forest	48	12.9	0.27	sand	5.14102	NA	445.831	NA	0.411997	NA	Wang X, Fang J, Zhu B. Forest biomass and root–shoot allocation in northeast China[J]. Forest Ecology and Management, 2008, 255(12): 4007-4020.
221	Northeast China	1095	118	41.5	PT	Forest	Primary Forest	92.9	25.1	0.27	sand	5.14102	NA	445.831	NA	0.411997	NA	Wang X, Fang J, Zhu B. Forest biomass and root–shoot allocation in northeast China[J]. Forest Ecology and Management, 2008, 255(12): 4007-4020.
222	Northeast China	1135	118	41.5	PT	Forest	Primary Forest	70.8	19.1	0.27	sand	5.14102	NA	445.831	NA	0.411997	NA	Wang X, Fang J, Zhu B. Forest biomass and root–shoot allocation in northeast China[J]. Forest Ecology and Management, 2008, 255(12): 4007-4020.
223	Northeast China	1050	118	41.5	PT	Forest	Primary Forest	86.5	23.5	0.27	sand	5.14102	NA	445.831	NA	0.411997	NA	Wang X, Fang J, Zhu B. Forest biomass and root–shoot allocation in northeast China[J]. Forest Ecology and Management, 2008, 255(12): 4007-4020.
224	Northeast China	1040	118	41.5	PT	Forest	Primary Forest	61.6	16.7	0.27	sand	5.14102	NA	445.831	NA	0.411997	NA	Wang X, Fang J, Zhu B. Forest biomass and root–shoot allocation in northeast China[J]. Forest Ecology and Management, 2008, 255(12): 4007-4020.
225	Northeast China	774	121.5	51.3	LA	Forest	Primary Forest	41.6	11.2	0.27	loam	-4.55337	NA	444.736	NA	0.615622	NA	Wang X, Fang J, Zhu B. Forest biomass and root–shoot allocation in northeast China[J]. Forest Ecology and Management, 2008, 255(12): 4007-4020.
226	Northeast China	774	121.5	51.3	LA	Forest	Primary Forest	31	8.4	0.27	loam	-4.55337	NA	444.736	NA	0.615622	NA	Wang X, Fang J, Zhu B. Forest biomass and root–shoot allocation in northeast China[J]. Forest Ecology and Management, 2008, 255(12): 4007-4020.
227	Northeast China	774	121.5	51.3	LA	Forest	Primary Forest	68.3	18.4	0.27	loam	-4.55337	NA	444.736	NA	0.615622	NA	Wang X, Fang J, Zhu B. Forest biomass and root–shoot allocation in northeast China[J]. Forest Ecology and Management, 2008, 255(12): 4007-4020.
228	Northeast China	240	121.7	42	PT	Forest	Primary Forest	22.9	6.3	0.27	sand	7.84323	NA	504.152	NA	0.392832	NA	Wang X, Fang J, Zhu B. Forest biomass and root–shoot allocation in northeast China[J]. Forest Ecology and Management, 2008, 255(12): 4007-4020.
229	Northeast China	227	122.4	42.7	PS	Forest	Primary Forest	48.4	13	0.27	sand	7.48031	NA	508.269	NA	0.401611	NA	Wang X, Fang J, Zhu B. Forest biomass and root–shoot allocation in northeast China[J]. Forest Ecology and Management, 2008, 255(12): 4007-4020.
230	Northeast China	227	122.4	42.7	PS	Forest	Primary Forest	11.2	3	0.27	sand	7.48031	NA	508.269	NA	0.401611	NA	Wang X, Fang J, Zhu B. Forest biomass and root–shoot allocation in northeast China[J]. Forest Ecology and Management, 2008, 255(12): 4007-4020.
231	Northeast China	350	127.3	45.4	CBM	Forest	Primary Forest	29.1	7.8	0.27	loam	4.21216	NA	529.079	NA	0.47351	NA	Wang X, Fang J, Zhu B. Forest biomass and root–shoot allocation in northeast China[J]. Forest Ecology and Management, 2008, 255(12): 4007-4020.
232	Northeast China	300	127.5	45.4	LA	Forest	Primary Forest	105.3	28.7	0.27	loam	2.84907	NA	656.222	NA	0.634565	NA	Wang X, Fang J, Zhu B. Forest biomass and root–shoot allocation in northeast China[J]. Forest Ecology and Management, 2008, 255(12): 4007-4020.
233	Northeast China	350	127.6	45.3	LA	Forest	Primary Forest	112	30.4	0.27	loam	2.84907	NA	656.222	NA	0.634565	NA	Wang X, Fang J, Zhu B. Forest biomass and root–shoot allocation in northeast China[J]. Forest Ecology and Management, 2008, 255(12): 4007-4020.
234	Northeast China	1185	128.2	44.4	PA	Forest	Primary Forest	168.6	46.1	0.27	loam	2.84907	NA	656.222	NA	0.634565	NA	Wang X, Fang J, Zhu B. Forest biomass and root–shoot allocation in northeast China[J]. Forest Ecology and Management, 2008, 255(12): 4007-4020.
235	Tibetan Alpine Vegetation Transects (TAVT)	2200	102.024	29.5869	Evergreen-Deciduous Broad-Leaved Forest	Forest	Primary Forest	348.63	95.1	0.272782	loam	7.18151	NA	830.5	NA	0.784094	NA	Luo T, Brown S, Pan Y, et al. Root biomass along subtropical to alpine gradients: global implication from Tibetan transect studies[J]. Forest Ecology and Management, 2005, 206(1): 349-363.
236	Menglun Nature Reserve Station Xishuangbanna	650	101.2	21.9667	Tropical Monsoon Rainforest	Forest	Primary Forest	486.241	133.805	0.275182	sand	22.2309	NA	1162.82	NA	0.494505	NA	Zheng Z, Liu H, Liu L, et al. A study on biomass of the primary tropical seasonal rain forest in Xishuangbanna[J]. Guihaia, 1999, 19(4): 309-314.
237	Baka (Menglun Nature Reserve)	690	101.167	21.95	Terminalia Myriocarpa and Pometia Tomentosa	Forest	Primary Forest	535.838	147.453	0.275182	clay	22.2309	NA	1162.82	NA	0.494505	NA	Zheng Z, Feng Z, Cao M, et al. Forest structure and biomass of a tropical seasonal rain forest in Xishuangbanna, southwest China1[J]. Biotropica, 2006, 38(3): 318-327.
238	Caiyanghe Nature Reserve	1130	101.1	22.55	Te R M Inalia Myriocarpa and Pometia T Omentosa	Forest	Primary Forest	305.489	85.128	0.278661	loam	18.2762	NA	1486.11	NA	0.779989	NA	Zheng Z, Feng Z, Cao M, et al. Forest structure and biomass of a tropical seasonal rain forest in Xishuangbanna, southwest China1[J]. Biotropica, 2006, 38(3): 318-327.
239	Northeast China	325	115.6	39.8	PT	Forest	Primary Forest	42.4	11.7	0.28	loam	9.48399	NA	390.041	NA	0.287445	NA	Wang X, Fang J, Zhu B. Forest biomass and root–shoot allocation in northeast China[J]. Forest Ecology and Management, 2008, 255(12): 4007-4020.
240	Northeast China	774	121.5	51.3	LA	Forest	Primary Forest	131.2	37.1	0.28	loam	-4.55337	NA	444.736	NA	0.615622	NA	Wang X, Fang J, Zhu B. Forest biomass and root–shoot allocation in northeast China[J]. Forest Ecology and Management, 2008, 255(12): 4007-4020.
241	Northeast China	200	121.7	42	PT	Forest	Primary Forest	35.3	9.9	0.28	sand	7.84323	NA	504.152	NA	0.392832	NA	Wang X, Fang J, Zhu B. Forest biomass and root–shoot allocation in northeast China[J]. Forest Ecology and Management, 2008, 255(12): 4007-4020.
242	Northeast China	200	121.7	42	PT	Forest	Primary Forest	25.3	7	0.28	sand	7.84323	NA	504.152	NA	0.392832	NA	Wang X, Fang J, Zhu B. Forest biomass and root–shoot allocation in northeast China[J]. Forest Ecology and Management, 2008, 255(12): 4007-4020.
243	Northeast China	240	121.7	42	PT	Forest	Primary Forest	16.2	4.5	0.28	sand	7.84323	NA	504.152	NA	0.392832	NA	Wang X, Fang J, Zhu B. Forest biomass and root–shoot allocation in northeast China[J]. Forest Ecology and Management, 2008, 255(12): 4007-4020.
244	Northeast China	520	123.8	52.7	LA	Forest	Primary Forest	37	10.2	0.28	loam	-2.33075	NA	462.587	NA	0.571459	NA	Wang X, Fang J, Zhu B. Forest biomass and root–shoot allocation in northeast China[J]. Forest Ecology and Management, 2008, 255(12): 4007-4020.
245	Northeast China	350	123.9	40.9	CBM	Forest	Primary Forest	145	40.8	0.28	loam	6.1405	NA	930.844	NA	0.809754	NA	Wang X, Fang J, Zhu B. Forest biomass and root–shoot allocation in northeast China[J]. Forest Ecology and Management, 2008, 255(12): 4007-4020.
246	Northeast China	1445	128.1	42.1	PA	Forest	Primary Forest	244.9	69	0.28	loam	-7.3489	NA	1372.56	NA	2.6967	NA	Wang X, Fang J, Zhu B. Forest biomass and root–shoot allocation in northeast China[J]. Forest Ecology and Management, 2008, 255(12): 4007-4020.
247	Northeast China	215	116.8	40.3	PT	Forest	Primary Forest	47	13.5	0.29	loam	12.1797	NA	590.252	NA	0.382048	NA	Wang X, Fang J, Zhu B. Forest biomass and root–shoot allocation in northeast China[J]. Forest Ecology and Management, 2008, 255(12): 4007-4020.
248	Northeast China	950	119	42.3	PT	Forest	Primary Forest	41	12	0.29	sand	7.27823	NA	364.262	NA	0.294488	NA	Wang X, Fang J, Zhu B. Forest biomass and root–shoot allocation in northeast China[J]. Forest Ecology and Management, 2008, 255(12): 4007-4020.
249	Northeast China	950	119	42.3	PT	Forest	Primary Forest	54.3	15.9	0.29	sand	7.27823	NA	364.262	NA	0.294488	NA	Wang X, Fang J, Zhu B. Forest biomass and root–shoot allocation in northeast China[J]. Forest Ecology and Management, 2008, 255(12): 4007-4020.
250	Northeast China	774	121.5	51.3	LA	Forest	Primary Forest	47.2	13.8	0.29	loam	-4.55337	NA	444.736	NA	0.615622	NA	Wang X, Fang J, Zhu B. Forest biomass and root–shoot allocation in northeast China[J]. Forest Ecology and Management, 2008, 255(12): 4007-4020.
251	Northeast China	240	121.7	42	PT	Forest	Primary Forest	18.7	5.5	0.29	sand	7.84323	NA	504.152	NA	0.392832	NA	Wang X, Fang J, Zhu B. Forest biomass and root–shoot allocation in northeast China[J]. Forest Ecology and Management, 2008, 255(12): 4007-4020.
252	Northeast China	200	121.7	42	PT	Forest	Primary Forest	20.3	5.9	0.29	sand	7.84323	NA	504.152	NA	0.392832	NA	Wang X, Fang J, Zhu B. Forest biomass and root–shoot allocation in northeast China[J]. Forest Ecology and Management, 2008, 255(12): 4007-4020.
253	Northeast China	401	128.9	47.2	CBM	Forest	Primary Forest	128.7	37.8	0.29	loam	1.04517	NA	628.359	NA	0.658696	NA	Wang X, Fang J, Zhu B. Forest biomass and root–shoot allocation in northeast China[J]. Forest Ecology and Management, 2008, 255(12): 4007-4020.
254	Changbai Mountain	784	128.096	42.4031	Arborous Layer of The Korean Pine Broad Leaved Forest	Forest	Primary Forest	179.92	53.353	0.297	loam	2.80978	NA	672.724	NA	0.68496	NA	Wang B, Yang X S. Comparison of biomass and species diversity of four typical zonal vegetations[J]. J Fujian Coll Forest, 2009, 29: 345-350.
255	Meridian Hill In Loess Hilly-Gully Region	1700	108.45	35.28	Salt Stress	Forest	Primary Forest	101.096	30.294	0.299655	loam	10.6237	NA	589.591	NA	0.430193	NA	Zhang X, Shang Z. The bio-cycle patterns of nutrient elements and stand biomass in forest communities in Hilly Loess Regions[J]. Acta Ecol. Sinica, 2005, 3: 527-537.
256	Northeast China	860	119	42.3	PT	Forest	Primary Forest	50.8	15.2	0.3	sand	7.27823	NA	364.262	NA	0.294488	NA	Wang X, Fang J, Zhu B. Forest biomass and root–shoot allocation in northeast China[J]. Forest Ecology and Management, 2008, 255(12): 4007-4020.
257	Northeast China	860	119	42.3	PT	Forest	Primary Forest	66.1	19.9	0.3	sand	7.27823	NA	364.262	NA	0.294488	NA	Wang X, Fang J, Zhu B. Forest biomass and root–shoot allocation in northeast China[J]. Forest Ecology and Management, 2008, 255(12): 4007-4020.
258	Northeast China	860	119	42.3	PT	Forest	Primary Forest	69.2	20.8	0.3	sand	7.27823	NA	364.262	NA	0.294488	NA	Wang X, Fang J, Zhu B. Forest biomass and root–shoot allocation in northeast China[J]. Forest Ecology and Management, 2008, 255(12): 4007-4020.
259	Northeast China	860	119	42.3	PT	Forest	Primary Forest	97.5	28.9	0.3	sand	7.27823	NA	364.262	NA	0.294488	NA	Wang X, Fang J, Zhu B. Forest biomass and root–shoot allocation in northeast China[J]. Forest Ecology and Management, 2008, 255(12): 4007-4020.
260	Northeast China	200	121.7	42	PT	Forest	Primary Forest	21.1	6.4	0.3	sand	7.84323	NA	504.152	NA	0.392832	NA	Wang X, Fang J, Zhu B. Forest biomass and root–shoot allocation in northeast China[J]. Forest Ecology and Management, 2008, 255(12): 4007-4020.
261	Northeast China	200	121.7	42	PT	Forest	Primary Forest	23.2	6.9	0.3	sand	7.84323	NA	504.152	NA	0.392832	NA	Wang X, Fang J, Zhu B. Forest biomass and root–shoot allocation in northeast China[J]. Forest Ecology and Management, 2008, 255(12): 4007-4020.
262	Northeast China	200	121.7	42	PT	Forest	Primary Forest	19.9	6	0.3	sand	7.84323	NA	504.152	NA	0.392832	NA	Wang X, Fang J, Zhu B. Forest biomass and root–shoot allocation in northeast China[J]. Forest Ecology and Management, 2008, 255(12): 4007-4020.
263	Northeast China	200	121.7	42	PT	Forest	Primary Forest	21.2	6.4	0.3	sand	7.84323	NA	504.152	NA	0.392832	NA	Wang X, Fang J, Zhu B. Forest biomass and root–shoot allocation in northeast China[J]. Forest Ecology and Management, 2008, 255(12): 4007-4020.
264	Northeast China	227	122.4	42.7	PS	Forest	Primary Forest	30.6	9.1	0.3	sand	7.48031	NA	508.269	NA	0.401611	NA	Wang X, Fang J, Zhu B. Forest biomass and root–shoot allocation in northeast China[J]. Forest Ecology and Management, 2008, 255(12): 4007-4020.
265	Northeast China	227	122.4	42.7	PS	Forest	Primary Forest	23.2	7.1	0.3	sand	7.48031	NA	508.269	NA	0.401611	NA	Wang X, Fang J, Zhu B. Forest biomass and root–shoot allocation in northeast China[J]. Forest Ecology and Management, 2008, 255(12): 4007-4020.
266	Northeast China	792	123	51.8	LA	Forest	Primary Forest	83.3	25.3	0.3	loam	-4.29146	NA	432.54	NA	0.561734	NA	Wang X, Fang J, Zhu B. Forest biomass and root–shoot allocation in northeast China[J]. Forest Ecology and Management, 2008, 255(12): 4007-4020.
267	Northeast China	830	123	51.8	LA	Forest	Primary Forest	101.2	30	0.3	loam	-4.29146	NA	432.54	NA	0.561734	NA	Wang X, Fang J, Zhu B. Forest biomass and root–shoot allocation in northeast China[J]. Forest Ecology and Management, 2008, 255(12): 4007-4020.
268	Northeast China	350	123.9	40.9	CBM	Forest	Primary Forest	161.6	49.1	0.3	loam	6.1405	NA	930.844	NA	0.809754	NA	Wang X, Fang J, Zhu B. Forest biomass and root–shoot allocation in northeast China[J]. Forest Ecology and Management, 2008, 255(12): 4007-4020.
269	Changbai Mountain	784	128.096	42.4031	The Korean Pine Broad Leaved Forest	Forest	Primary Forest	183.623	55.1171	0.3	loam	2.80978	NA	672.724	NA	0.68496	NA	Wang B, Yang X S. Comparison of biomass and species diversity of four typical zonal vegetations[J]. J Fujian Coll Forest, 2009, 29: 345-350.
270	Northeast China	1085	128.2	42.2	CBM	Forest	Primary Forest	142.4	42.7	0.3	loam	-7.3489	NA	1372.56	NA	2.6967	NA	Wang X, Fang J, Zhu B. Forest biomass and root–shoot allocation in northeast China[J]. Forest Ecology and Management, 2008, 255(12): 4007-4020.
271	Lengshuigou, Aziying Village, Gaoming County, Yunnan	2300	102.75	25.4	Tropical Evergreen Broad-Leaved Forest Castanopsis Orthacantha Communities	Forest	Primary Forest	181.837	54.8249	0.302	loam	15.0532	NA	986.631	NA	0.613004	NA	Chen D, Zhao W. Studies on the biomass of castanopsis orthacantha community[J]. Journal of Younan University (Natural Sciences), 1994, 3.
272	Meridian Hill In Loess Hilly-Gully Region	1700	108.45	35.2833	Quercus Liaotungensis	Forest	Primary Forest	92.6062	28.1842	0.304345	loam	10.6237	NA	589.591	NA	0.430193	NA	Zhang X, Shang Z. The bio-cycle patterns of nutrient elements and stand biomass in forest communities in Hilly Loess Regions[J]. Acta Ecol. Sinica, 2005, 3: 527-537.
273	Northeast China	325	115.6	39.8	DB	Forest	Primary Forest	40.2	12.7	0.31	loam	9.48399	NA	390.041	NA	0.287445	NA	Wang X, Fang J, Zhu B. Forest biomass and root–shoot allocation in northeast China[J]. Forest Ecology and Management, 2008, 255(12): 4007-4020.
274	Northeast China	920	119	42.3	PT	Forest	Primary Forest	141	43.8	0.31	sand	7.27823	NA	364.262	NA	0.294488	NA	Wang X, Fang J, Zhu B. Forest biomass and root–shoot allocation in northeast China[J]. Forest Ecology and Management, 2008, 255(12): 4007-4020.
275	Northeast China	920	119	42.3	PT	Forest	Primary Forest	138.1	42.9	0.31	sand	7.27823	NA	364.262	NA	0.294488	NA	Wang X, Fang J, Zhu B. Forest biomass and root–shoot allocation in northeast China[J]. Forest Ecology and Management, 2008, 255(12): 4007-4020.
276	Northeast China	920	119	42.3	PT	Forest	Primary Forest	132.1	41	0.31	sand	7.27823	NA	364.262	NA	0.294488	NA	Wang X, Fang J, Zhu B. Forest biomass and root–shoot allocation in northeast China[J]. Forest Ecology and Management, 2008, 255(12): 4007-4020.
277	Northeast China	920	119	42.3	PT	Forest	Primary Forest	145.8	45.3	0.31	sand	7.27823	NA	364.262	NA	0.294488	NA	Wang X, Fang J, Zhu B. Forest biomass and root–shoot allocation in northeast China[J]. Forest Ecology and Management, 2008, 255(12): 4007-4020.
278	Northeast China	963	121.5	50.8	LA	Forest	Primary Forest	190.3	59	0.31	loam	-4.55337	NA	444.736	NA	0.615622	NA	Wang X, Fang J, Zhu B. Forest biomass and root–shoot allocation in northeast China[J]. Forest Ecology and Management, 2008, 255(12): 4007-4020.
279	Northeast China	240	121.7	42	PT	Forest	Primary Forest	24.3	7.6	0.31	sand	7.84323	NA	504.152	NA	0.392832	NA	Wang X, Fang J, Zhu B. Forest biomass and root–shoot allocation in northeast China[J]. Forest Ecology and Management, 2008, 255(12): 4007-4020.
280	Northeast China	350	123.9	40.9	CBM	Forest	Primary Forest	159.3	49.3	0.31	loam	6.1405	NA	930.844	NA	0.809754	NA	Wang X, Fang J, Zhu B. Forest biomass and root–shoot allocation in northeast China[J]. Forest Ecology and Management, 2008, 255(12): 4007-4020.
281	Northeast China	1619	128.1	42.1	PA	Forest	Primary Forest	181.4	57.1	0.31	loam	-7.3489	NA	1372.56	NA	2.6967	NA	Wang X, Fang J, Zhu B. Forest biomass and root–shoot allocation in northeast China[J]. Forest Ecology and Management, 2008, 255(12): 4007-4020.
282	Northeast China	400	128.9	47.2	CBM	Forest	Primary Forest	268.3	83.9	0.31	loam	1.04517	NA	628.359	NA	0.658696	NA	Wang X, Fang J, Zhu B. Forest biomass and root–shoot allocation in northeast China[J]. Forest Ecology and Management, 2008, 255(12): 4007-4020.
283	Northeast China	466	128.9	47.2	CBM	Forest	Primary Forest	269.5	82.5	0.31	loam	1.04517	NA	628.359	NA	0.658696	NA	Wang X, Fang J, Zhu B. Forest biomass and root–shoot allocation in northeast China[J]. Forest Ecology and Management, 2008, 255(12): 4007-4020.
284	Northeast China	1150	115.5	40	DB	Forest	Primary Forest	58.2	18.4	0.32	sand	9.48399	NA	390.041	NA	0.287445	NA	Wang X, Fang J, Zhu B. Forest biomass and root–shoot allocation in northeast China[J]. Forest Ecology and Management, 2008, 255(12): 4007-4020.
285	Northeast China	774	121.5	51.3	LA	Forest	Primary Forest	63.9	20.2	0.32	loam	-4.55337	NA	444.736	NA	0.615622	NA	Wang X, Fang J, Zhu B. Forest biomass and root–shoot allocation in northeast China[J]. Forest Ecology and Management, 2008, 255(12): 4007-4020.
286	Northeast China	200	121.7	42	PT	Forest	Primary Forest	17.7	5.7	0.32	sand	7.84323	NA	504.152	NA	0.392832	NA	Wang X, Fang J, Zhu B. Forest biomass and root–shoot allocation in northeast China[J]. Forest Ecology and Management, 2008, 255(12): 4007-4020.
287	Northeast China	575	130	44	PB	Forest	Primary Forest	22.8	7.3	0.32	loam	2.90341	NA	476.734	NA	0.486101	NA	Wang X, Fang J, Zhu B. Forest biomass and root–shoot allocation in northeast China[J]. Forest Ecology and Management, 2008, 255(12): 4007-4020.
288	Mangrove Natural Reserve, Shenzhen Futian	6.21	114.05	22.5333	Tropical Monsoon Forest (Pagatpat)	Forest	Primary Forest	20.2359	6.62432	0.327354	sand	22.5338	NA	1899.26	NA	0.782241	NA	Zan Q J, Wang Y J, Liao W B. Biomass and net productivity of Sonneratia carseolaria-Sonneratia apetala mangrove forest[J]. Journal of Wuhan Botanical Research, 2001, 15: 391-397.
289	Northeast China	325	115.6	39.8	PT	Forest	Primary Forest	52.5	17.4	0.33	loam	9.48399	NA	390.041	NA	0.287445	NA	Wang X, Fang J, Zhu B. Forest biomass and root–shoot allocation in northeast China[J]. Forest Ecology and Management, 2008, 255(12): 4007-4020.
290	Northeast China	325	115.6	39.8	PT	Forest	Primary Forest	48.6	15.9	0.33	loam	9.48399	NA	390.041	NA	0.287445	NA	Wang X, Fang J, Zhu B. Forest biomass and root–shoot allocation in northeast China[J]. Forest Ecology and Management, 2008, 255(12): 4007-4020.
291	Northeast China	240	121.7	42	PT	Forest	Primary Forest	19.9	6.6	0.33	sand	7.84323	NA	504.152	NA	0.392832	NA	Wang X, Fang J, Zhu B. Forest biomass and root–shoot allocation in northeast China[J]. Forest Ecology and Management, 2008, 255(12): 4007-4020.
292	Northeast China	1771	128.1	42.1	PA	Forest	Primary Forest	174.4	57.7	0.33	loam	-7.3489	NA	1372.56	NA	2.6967	NA	Wang X, Fang J, Zhu B. Forest biomass and root–shoot allocation in northeast China[J]. Forest Ecology and Management, 2008, 255(12): 4007-4020.
293	Northeast China	1202	128.2	42.2	PA	Forest	Primary Forest	229.8	75.9	0.33	loam	-7.3489	NA	1372.56	NA	2.6967	NA	Wang X, Fang J, Zhu B. Forest biomass and root–shoot allocation in northeast China[J]. Forest Ecology and Management, 2008, 255(12): 4007-4020.
294	Northeast China	430	128.9	47.2	CBM	Forest	Primary Forest	319.5	106	0.33	loam	1.04517	NA	628.359	NA	0.658696	NA	Wang X, Fang J, Zhu B. Forest biomass and root–shoot allocation in northeast China[J]. Forest Ecology and Management, 2008, 255(12): 4007-4020.
295	Northeast China	430	128.9	47.2	CBM	Forest	Primary Forest	261.8	87.1	0.33	loam	1.04517	NA	628.359	NA	0.658696	NA	Wang X, Fang J, Zhu B. Forest biomass and root–shoot allocation in northeast China[J]. Forest Ecology and Management, 2008, 255(12): 4007-4020.
296	Tibetan Plateau	3400	99.2	27.1	Montane Sclerophyllous Forest	Forest	Primary Forest	NA	NA	0.338575	loam	11.5766	NA	961.66	NA	0.714829	NA	Luo T, Li W, Zhu H. Estimated biomass and productivity of natural vegetation on the Tibetan Plateau[J]. Ecological Applications, 2002, 12(4): 980-997.
297	Northeast China	1250	117.5	40.5	DB	Forest	Primary Forest	95.3	32.3	0.34	loam	10.9511	NA	709.141	NA	0.48278	NA	Wang X, Fang J, Zhu B. Forest biomass and root–shoot allocation in northeast China[J]. Forest Ecology and Management, 2008, 255(12): 4007-4020.
298	Northeast China	500	119.4	42	PT	Forest	Primary Forest	25.2	8.5	0.34	sand	7.27823	NA	364.262	NA	0.294488	NA	Wang X, Fang J, Zhu B. Forest biomass and root–shoot allocation in northeast China[J]. Forest Ecology and Management, 2008, 255(12): 4007-4020.
299	Northeast China	839	121.3	50.9	LA	Forest	Primary Forest	138.7	47.2	0.34	loam	-4.55337	NA	444.736	NA	0.615622	NA	Wang X, Fang J, Zhu B. Forest biomass and root–shoot allocation in northeast China[J]. Forest Ecology and Management, 2008, 255(12): 4007-4020.
300	Northeast China	240	121.7	42	PT	Forest	Primary Forest	19.7	6.6	0.34	sand	7.84323	NA	504.152	NA	0.392832	NA	Wang X, Fang J, Zhu B. Forest biomass and root–shoot allocation in northeast China[J]. Forest Ecology and Management, 2008, 255(12): 4007-4020.
301	Northeast China	449	128.9	47.2	CBM	Forest	Primary Forest	263.7	88.5	0.34	loam	1.04517	NA	628.359	NA	0.658696	NA	Wang X, Fang J, Zhu B. Forest biomass and root–shoot allocation in northeast China[J]. Forest Ecology and Management, 2008, 255(12): 4007-4020.
302	Northeast China	457	128.9	47.2	CBM	Forest	Primary Forest	212.8	71.8	0.34	loam	1.04517	NA	628.359	NA	0.658696	NA	Wang X, Fang J, Zhu B. Forest biomass and root–shoot allocation in northeast China[J]. Forest Ecology and Management, 2008, 255(12): 4007-4020.
303	Northeast China	575	130	44	PB	Forest	Primary Forest	60.2	20.4	0.34	loam	2.90341	NA	476.734	NA	0.486101	NA	Wang X, Fang J, Zhu B. Forest biomass and root–shoot allocation in northeast China[J]. Forest Ecology and Management, 2008, 255(12): 4007-4020.
304	Tibetan Alpine Vegetation Transects (TAVT)	3100	94.2422	29.7536	Mixed Forest of Pinus Densata and Quercusevergreen Trees	Forest	Primary Forest	83.04	28.54	0.34369	loam	8.84208	NA	673.472	NA	0.584675	NA	Luo T, Brown S, Pan Y, et al. Root biomass along subtropical to alpine gradients: global implication from Tibetan transect studies[J]. Forest Ecology and Management, 2005, 206(1): 349-363.
305	Northeast China	240	121.7	42	PS	Forest	Primary Forest	14.4	5.1	0.35	sand	7.84323	NA	504.152	NA	0.392832	NA	Wang X, Fang J, Zhu B. Forest biomass and root–shoot allocation in northeast China[J]. Forest Ecology and Management, 2008, 255(12): 4007-4020.
306	Northeast China	1370	128.1	42.1	PA	Forest	Primary Forest	293.2	102	0.35	loam	-7.3489	NA	1372.56	NA	2.6967	NA	Wang X, Fang J, Zhu B. Forest biomass and root–shoot allocation in northeast China[J]. Forest Ecology and Management, 2008, 255(12): 4007-4020.
307	Northeast China	430	128.9	47.2	CBM	Forest	Primary Forest	233.7	82.3	0.35	loam	1.04517	NA	628.359	NA	0.658696	NA	Wang X, Fang J, Zhu B. Forest biomass and root–shoot allocation in northeast China[J]. Forest Ecology and Management, 2008, 255(12): 4007-4020.
308	Ailao Mountains, Yunnan	2450	101.033	24.55	Wet Evergreen Broad-Leaved Forest	Forest	Primary Forest	190.554	68.2214	0.358017	loam	18.6139	NA	1117.89	NA	0.570393	NA	Xie S, Liu W, Li S. Preliminary studies on the biomass of middle mountain moist evergreen broadleaved forests in Ailao mountain, Yunnan [China][J]. Acta Phytoecologica Sinica, 1996, 20.
309	Northeast China	774	121.5	51.3	LA	Forest	Primary Forest	112.4	41.9	0.37	loam	-4.55337	NA	444.736	NA	0.615622	NA	Wang X, Fang J, Zhu B. Forest biomass and root–shoot allocation in northeast China[J]. Forest Ecology and Management, 2008, 255(12): 4007-4020.
310	Northeast China	240	121.7	42	PS	Forest	Primary Forest	26	9.5	0.37	sand	7.84323	NA	504.152	NA	0.392832	NA	Wang X, Fang J, Zhu B. Forest biomass and root–shoot allocation in northeast China[J]. Forest Ecology and Management, 2008, 255(12): 4007-4020.
311	Northeast China	640	128.3	42.5	DB	Forest	Primary Forest	39.6	14.8	0.37	loam	2.80978	NA	672.724	NA	0.68496	NA	Wang X, Fang J, Zhu B. Forest biomass and root–shoot allocation in northeast China[J]. Forest Ecology and Management, 2008, 255(12): 4007-4020.
312	Mangrove Natural Reserve, Shenzhen Futian	20.09	114.05	22.5333	Tropical Monsoon Forest (Sonneratia Caseolaris)	Forest	Primary Forest	10.5808	3.95644	0.373928	sand	22.5338	NA	1899.26	NA	0.782241	NA	Zan Q J, Wang Y J, Liao W B. Biomass and net productivity of Sonneratia carseolaria-Sonneratia apetala mangrove forest[J]. Journal of Wuhan Botanical Research, 2001, 15: 391-397.
313	Northeast China	325	115.6	39.8	PT	Forest	Primary Forest	54	20.5	0.38	loam	9.48399	NA	390.041	NA	0.287445	NA	Wang X, Fang J, Zhu B. Forest biomass and root–shoot allocation in northeast China[J]. Forest Ecology and Management, 2008, 255(12): 4007-4020.
314	Northeast China	963	121.5	50.8	LA	Forest	Primary Forest	84.7	32.6	0.38	loam	-4.55337	NA	444.736	NA	0.615622	NA	Wang X, Fang J, Zhu B. Forest biomass and root–shoot allocation in northeast China[J]. Forest Ecology and Management, 2008, 255(12): 4007-4020.
315	North Slope of Changbai Mountain	1700	128.083	42.0167	Betula Ermanii	Forest	Primary Forest	85.5808	32.9492	0.385007	loam	-7.3489	NA	1372.56	NA	2.6967	NA	Deng K M, Shi P L, Yang Z L. Biomass allocation and net primary productivities and treeline ecotone on the Changbai Mountains, Northeast China[J]. Journal of Natural Resources, 2006, 21(6): 942-948.
316	Datongbaoku Forestry, Qinhai	2835	100.65	37.2333	White Birch, Nc Larch	Forest	Planted Forest	41.1352	15.8339	0.39	loam	-0.23958	NA	381.631	NA	0.532247	NA	Zhu X, Shi Q, Li Y. A preliminary study on the qinghai's treasure house of the forest biomass and shrubs[J].Science and Technology of Qinghai Agriculture and Forestry.1993(1).
317	Northeast China	1300	117.2	43.5	PA	Forest	Primary Forest	69.8	27.4	0.39	sand	4.70421	NA	376.197	NA	0.349815	NA	Wang X, Fang J, Zhu B. Forest biomass and root–shoot allocation in northeast China[J]. Forest Ecology and Management, 2008, 255(12): 4007-4020.
318	Northeast China	525	129.4	45.4	DB	Forest	Primary Forest	73.1	28.6	0.39	loam	4.08242	NA	543.005	NA	0.500273	NA	Wang X, Fang J, Zhu B. Forest biomass and root–shoot allocation in northeast China[J]. Forest Ecology and Management, 2008, 255(12): 4007-4020.
319	Northeast China	830	121.5	50.9	LA	Forest	Primary Forest	97.9	38.7	0.4	clay	-4.55337	NA	444.736	NA	0.615622	NA	Wang X, Fang J, Zhu B. Forest biomass and root–shoot allocation in northeast China[J]. Forest Ecology and Management, 2008, 255(12): 4007-4020.
320	Northeast China	774	121.5	51.3	LA	Forest	Primary Forest	19.4	7.7	0.4	loam	-4.55337	NA	444.736	NA	0.615622	NA	Wang X, Fang J, Zhu B. Forest biomass and root–shoot allocation in northeast China[J]. Forest Ecology and Management, 2008, 255(12): 4007-4020.
321	Tibetan Alpine Vegetation Transects (TAVT)	1900	102.057	29.6044	Evergreen Broad-Leaved Forest	Forest	Primary Forest	165.2	67.45	0.408293	loam	7.18151	NA	830.5	NA	0.784094	NA	Luo T, Brown S, Pan Y, et al. Root biomass along subtropical to alpine gradients: global implication from Tibetan transect studies[J]. Forest Ecology and Management, 2005, 206(1): 349-363.
322	Tibetan Plateau	2470	96.67	29	DB	Forest	Primary Forest	NA	NA	0.408769	loam	8.7727	NA	826.913	NA	0.715159	NA	Luo T, Li W, Zhu H. Estimated biomass and productivity of natural vegetation on the Tibetan Plateau[J]. Ecological Applications, 2002, 12(4): 980-997.
323	Northeast China	500	119.4	42	PS	Forest	Primary Forest	52.1	21.1	0.41	sand	7.27823	NA	364.262	NA	0.294488	NA	Wang X, Fang J, Zhu B. Forest biomass and root–shoot allocation in northeast China[J]. Forest Ecology and Management, 2008, 255(12): 4007-4020.
324	Northeast China	963	121.5	50.8	LA	Forest	Primary Forest	42.9	17.5	0.41	loam	-4.55337	NA	444.736	NA	0.615622	NA	Wang X, Fang J, Zhu B. Forest biomass and root–shoot allocation in northeast China[J]. Forest Ecology and Management, 2008, 255(12): 4007-4020.
325	Northeast China	430	129.3	45.3	DB	Forest	Primary Forest	59.5	24.3	0.41	loam	4.08242	NA	543.005	NA	0.500273	NA	Wang X, Fang J, Zhu B. Forest biomass and root–shoot allocation in northeast China[J]. Forest Ecology and Management, 2008, 255(12): 4007-4020.
326	Northeast China	170	124.4	48	PB	Forest	Primary Forest	30.5	12.9	0.42	loam	2.69414	NA	439.307	NA	0.418155	NA	Wang X, Fang J, Zhu B. Forest biomass and root–shoot allocation in northeast China[J]. Forest Ecology and Management, 2008, 255(12): 4007-4020.
327	Tibetan Plateau	2050	96.7	28.7	Evergreen Broad-Leaved Forest	Forest	Primary Forest	NA	NA	0.42339	loam	8.7727	NA	826.913	NA	0.715159	NA	Luo T, Li W, Zhu H. Estimated biomass and productivity of natural vegetation on the Tibetan Plateau[J]. Ecological Applications, 2002, 12(4): 980-997.
328	Mangrove Reserve, Guangdong Zhanjiang	28.32	109.683	21.5	Bruguiear Gymnorrhiza	Forest	Primary Forest	29.0348	12.3565	0.425576	loam	22.7579	NA	1686.1	NA	0.684692	NA	Miao S Y, Chen G Z, Chen Z T, et al. Biomasses and distributive patterns of mangrove populations in Zhanjiang Nature Reserves, Guangdong, China[J]. Guihaia, 1998, 18(1): 19-23.
329	Dongling Mountain, Beijing	966.8	115.5	39.9	Tree	Forest	Primary Forest	74.7731	31.9419	0.427	loam	9.48399	NA	390.041	NA	0.287445	NA	Sang W, Su H, Chen L. Coupling biomass and energy in warm temperate deciduous broad_leaved oak (quercus liaotungensis) forest ecosystem[J]. Acta Phytoecologica Sinica, 2002, 26(S1): 88-92.
330	Ailao Mountains, Yunnan	2500	101.033	24.55	Wet Evergreen Broad-Leaved Forest	Forest	Primary Forest	319.592	137.024	0.428746	loam	18.6139	NA	1117.89	NA	0.570393	NA	Xie S, Liu W, Li S. Preliminary studies on the biomass of middle mountain moist evergreen broadleaved forests in Ailao mountain, Yunnan [China][J]. Acta Phytoecologica Sinica, 1996, 20.
331	Northeast China	830	121.5	50.9	LA	Forest	Primary Forest	93.1	40.4	0.43	clay	-4.55337	NA	444.736	NA	0.615622	NA	Wang X, Fang J, Zhu B. Forest biomass and root–shoot allocation in northeast China[J]. Forest Ecology and Management, 2008, 255(12): 4007-4020.
332	Tibetan Plateau	2300	95	30.08	DB	Forest	Primary Forest	NA	NA	0.432702	loam	8.84208	NA	673.472	NA	0.584675	NA	Luo T, Li W, Zhu H. Estimated biomass and productivity of natural vegetation on the Tibetan Plateau[J]. Ecological Applications, 2002, 12(4): 980-997.
333	Dongling Mountain, Beijing	975.12	115.5	39.9	Tree	Forest	Primary Forest	11.343	4.99093	0.44	loam	9.48399	NA	390.041	NA	0.287445	NA	Sang W, Su H, Chen L. Coupling biomass and energy in warm temperate deciduous broad_leaved oak (quercus liaotungensis) forest ecosystem[J]. Acta Phytoecologica Sinica, 2002, 26(S1): 88-92.
334	Northeast China	240	121.7	42	PS	Forest	Primary Forest	45.4	20.1	0.44	sand	7.84323	NA	504.152	NA	0.392832	NA	Wang X, Fang J, Zhu B. Forest biomass and root–shoot allocation in northeast China[J]. Forest Ecology and Management, 2008, 255(12): 4007-4020.
335	Mangrove Natural Reserve, Shenzhen Futian	20.09	114.05	22.5333	Tropical Monsoon Forest	Forest	Primary Forest	41.3612	18.2486	0.441202	sand	22.5338	NA	1899.26	NA	0.782241	NA	Zan Q J, Wang Y J, Liao W B. Biomass and net productivity of Sonneratia carseolaria-Sonneratia apetala mangrove forest[J]. Journal of Wuhan Botanical Research, 2001, 15: 391-397.
336	Changbai Mountain	784	128.096	42.4031	Shrub Layer of The Korean Pine Broad Leaved Forest	Shrub	Natural Shrub	3.61434	1.62795	0.45	loam	2.80978	NA	672.724	NA	0.68496	NA	Wang B, Yang X S. Comparison of biomass and species diversity of four typical zonal vegetations[J]. J Fujian Coll Forest, 2009, 29: 345-350.
337	Tibetan Plateau	3050	95.67	29.83	Montane Pine Forest	Forest	Primary Forest	NA	NA	0.452839	loam	8.7727	NA	826.913	NA	0.715159	NA	Luo T, Li W, Zhu H. Estimated biomass and productivity of natural vegetation on the Tibetan Plateau[J]. Ecological Applications, 2002, 12(4): 980-997.
338	Northeast China	240	121.7	42	PS	Forest	Primary Forest	32.3	15	0.46	sand	7.84323	NA	504.152	NA	0.392832	NA	Wang X, Fang J, Zhu B. Forest biomass and root–shoot allocation in northeast China[J]. Forest Ecology and Management, 2008, 255(12): 4007-4020.
339	Dinghu Mountain	300	112.539	23.1692	Shrub Layer of Evergreen Broadleaf	Shrub	Natural Shrub	0.413793	0.193285	0.467	sand	22.2494	NA	1631.83	NA	0.677772	NA	Wang B, Yang X S. Comparison of biomass and species diversity of four typical zonal vegetations[J]. J Fujian Coll Forest, 2009, 29: 345-350.
340	Mangrove Reserve, Guangdong Zhanjiang	30.05	109.683	21.5	Rhizophora Stylosa	Shrub	Natural Shrub	58.1855	27.1946	0.467378	loam	22.7579	NA	1686.1	NA	0.684692	NA	Miao S Y, Chen G Z, Chen Z T, et al. Biomasses and distributive patterns of mangrove populations in Zhanjiang Nature Reserves, Guangdong, China[J]. Guihaia, 1998, 18(1): 19-23.
341	Dongling Mountain, Beijing	1052.8	115.5	39.9	Tree	Forest	Primary Forest	6.53358	3.0853	0.472	loam	9.48399	NA	390.041	NA	0.287445	NA	Sang W, Su H, Chen L. Coupling biomass and energy in warm temperate deciduous broad_leaved oak (quercus liaotungensis) forest ecosystem[J]. Acta Phytoecologica Sinica, 2002, 26(S1): 88-92.
342	Tibetan Alpine Vegetation Transects (TAVT)	3620	93.5	30	Betula Deciduous Forest	Forest	Primary Forest	33.9	17.99	0.530678	sand	-0.39678	NA	720.422	NA	1.04671	NA	Luo T, Brown S, Pan Y, et al. Root biomass along subtropical to alpine gradients: global implication from Tibetan transect studies[J]. Forest Ecology and Management, 2005, 206(1): 349-363.
343	Dongling Mountain, Beijing	1053.28	115.5	39.9	Tree	Forest	Primary Forest	22.686	12.4319	0.548	loam	9.48399	NA	390.041	NA	0.287445	NA	Sang W, Su H, Chen L. Coupling biomass and energy in warm temperate deciduous broad_leaved oak (quercus liaotungensis) forest ecosystem[J]. Acta Phytoecologica Sinica, 2002, 26(S1): 88-92.
344	Dinghu Mountain	300	112.539	23.1692	Herb Layer of Evergreen Broadleaf	Forest	Primary Forest	0.601633	0.334846	0.557	sand	22.2494	NA	1631.83	NA	0.677772	NA	Wang B, Yang X S. Comparison of biomass and species diversity of four typical zonal vegetations[J]. J Fujian Coll Forest, 2009, 29: 345-350.
345	Wuyi Mountain Nature Protection Area, Fujian	1200	117.65	27.717	Moso Bamboo	NA	NA	70.9578	39.7691	0.560462	loam	11.9876	NA	2155.55	NA	1.53128	NA	Dong H E, Wei H, Cheng W U, et al. Study on biomass and energy distribution of natural Phyllostachys heterocycla cv. Pubescens in Wuyi Mountains and its comparison with high-yield forest[J]. Acta Botanica Boreali-occidentalia Sinica, 2002, 23(2): 291-296.
346	Mangrove Reserve, Guangdong Zhanjiang	29.77	109.683	21.5	Aegiceras Corniculatum	Forest	Primary Forest	3.53585	2.01314	0.569351	loam	22.7579	NA	1686.1	NA	0.684692	NA	Miao S Y, Chen G Z, Chen Z T, et al. Biomasses and distributive patterns of mangrove populations in Zhanjiang Nature Reserves, Guangdong, China[J]. Guihaia, 1998, 18(1): 19-23.
347	Inner Mongolia Saihanwula Forest Ecosystem Research Station	1160	118.736	44.218	Natural Secondary Aspen Forest	Forest	Secondary Forest	53.2669	30.9897	0.581781	loam	5.35387	NA	374.397	NA	0.331627	NA	Shi S, Zhao P, Zhou M, et al. Biomass and carbon storage of the secondary forest (Populus davidiana) at different stand growing stages in southern Daxinganling temperature zone[J].Ecology and Environmental Sciences, 2012, 21(3): 428-433.
348	Xilin River	1200	116.633	43.7167	Meadow	Grassland	Temperate Grassland	5.02336	3.39592	0.676025	loam	2.36487	NA	277.756	NA	0.278892	NA	Jian N. Estimating net primary productivity of grasslands from field biomass measurements in temperate Northern China[J]. Plant Ecology, 2004, 2.
349	Tibetan Alpine Vegetation Transects (TAVT)	3080	94.0219	29.7597	Quercus Evergreen Forest	Forest	Primary Forest	75.88	52.26	0.688719	loam	8.84208	NA	673.472	NA	0.584675	NA	Luo T, Brown S, Pan Y, et al. Root biomass along subtropical to alpine gradients: global implication from Tibetan transect studies[J]. Forest Ecology and Management, 2005, 206(1): 349-363.
350	Mangrove Reserve, Guangdong Zhanjiang	29.77	109.683	21.5	Kandelia Candel	NA	NA	36.7762	25.8856	0.703867	loam	22.7579	NA	1686.1	NA	0.684692	NA	Miao S Y, Chen G Z, Chen Z T, et al. Biomasses and distributive patterns of mangrove populations in Zhanjiang Nature Reserves, Guangdong, China[J]. Guihaia, 1998, 18(1): 19-23.
351	Diantou County, Fuding City In Fujian Province	139.2	120.203	27.266	Kandelia Candel	NA	NA	13.3548	9.66243	0.724	loam	18.6462	NA	1690.05	NA	0.831154	NA	Wang R, Li X, Cai J, et al. Comparative Study on biomass of the natural Kandelia candel forest and its plantation in the coastal area of east Fujian Province[J]. Journal of Southwest Forestry College, 2010, 30(1): 16-20.
352	Mangrove Natural Reserve, Shenzhen Futian	20.09	114.05	22.5333	Tropical Monsoon Forest (Kandelia Candel)	NA	NA	10.5626	7.68603	0.727663	sand	22.5338	NA	1899.26	NA	0.782241	NA	Zan Q J, Wang Y J, Liao W B. Biomass and net productivity of Sonneratia carseolaria-Sonneratia apetala mangrove forest[J]. Journal of Wuhan Botanical Research, 2001, 15: 391-397.
353	Tree Line Zone, North Slope of Changbai Mountain	1900	128.083	42.0167	Betula Ermanii	Forest	Primary Forest	9.23775	6.93285	0.750491	loam	-7.3489	NA	1372.56	NA	2.6967	NA	Deng K M, Shi P L, Yang Z L. Biomass allocation and net primary productivities and treeline ecotone on the Changbai Mountains, Northeast China[J]. Journal of Natural Resources, 2006, 21(6): 942-948.
354	Ailao Mountains	2488	101.028	24.5481	Field Layer of Middle Mountain	Grassland	Temperate Grassland	0.431942	0.327586	0.76	loam	18.6139	NA	1117.89	NA	0.570393	NA	Wang B, Yang X S. Comparison of biomass and species diversity of four typical zonal vegetations[J]. J Fujian Coll Forest, 2009, 29: 345-350.
355	Qianqi County, Fuding City In Fujian Province	217.34	120.299	27.278	Kandelia Candel	NA	NA	29.8721	23.0363	0.771	clay	18.6462	NA	1690.05	NA	0.831154	NA	Wang R, Li X, Cai J, et al. Comparative Study on biomass of the natural Kandelia candel forest and its plantation in the coastal area of east Fujian Province[J]. Journal of Southwest Forestry College, 2010, 30(1): 16-20.
356	Mangrove Reserve, Guangdong Zhanjiang	29.77	109.683	21.5	Avicennia Marina	NA	NA	8.93261	7.44201	0.833128	loam	22.7579	NA	1686.1	NA	0.684692	NA	Miao S Y, Chen G Z, Chen Z T, et al. Biomasses and distributive patterns of mangrove populations in Zhanjiang Nature Reserves, Guangdong, China[J]. Guihaia, 1998, 18(1): 19-23.
357	Jartai 11	1040.98	105.783	39.7167	Desert	Grassland	Temperate Grassland	8.5263	7.25396	0.850774	sand	9.02451	NA	107.639	NA	0.0783464	NA	Ni J. Estimating net primary productivity of grasslands from field biomass measurements in temperate northern China[J]. Plant Ecology, 2004, 174(2): 217-234.
358	Jartai 1	1039.66	105.783	39.7167	Desert	Grassland	Temperate Grassland	8.81938	7.61306	0.863219	sand	9.02451	NA	107.639	NA	0.0783464	NA	Ni J. Estimating net primary productivity of grasslands from field biomass measurements in temperate northern China[J]. Plant Ecology, 2004, 174(2): 217-234.
359	Tibetan Alpine Vegetation Transects (TAVT)	4652	92.3147	29.7539	Alpine Shrub–Meadow of Rhododendron–Kobresia	Shrub	Natural Shrub-Meadow	9.29	8.62	0.927879	sand	8.79239	NA	393.694	NA	0.341816	NA	Luo T, Brown S, Pan Y, et al. Root biomass along subtropical to alpine gradients: global implication from Tibetan transect studies[J]. Forest Ecology and Management, 2005, 206(1): 349-363.
360	Tree Line Zone, North Slope of Changbai Mountain	1900	128.08	42.02	Larch Mixed Forest	Forest	Primary Forest	6.44283	6.28857	0.976056	loam	-7.3489	NA	1372.56	NA	2.6967	NA	Deng K M, Shi P L, Yang Z L. Biomass allocation and net primary productivities and treeline ecotone on the Changbai Mountains, Northeast China[J]. Journal of Natural Resources, 2006, 21(6): 942-948.
361	Jartai 14	1039.66	105.783	39.7167	Desert	Grassland	Temperate Grassland	3.24088	3.17586	0.979938	sand	9.02451	NA	107.639	NA	0.0783464	NA	Ni J. Estimating net primary productivity of grasslands from field biomass measurements in temperate northern China[J]. Plant Ecology, 2004, 174(2): 217-234.
362	Guyuan	1974	106.283	36	Typical Steppe	Grassland	Temperate Grassland	6.72682	6.69681	0.995539	loam	6.62383	NA	447.845	NA	0.407845	NA	Ni J. Estimating net primary productivity of grasslands from field biomass measurements in temperate northern China[J]. Plant Ecology, 2004, 174(2): 217-234.
363	Hobq	1171.83	107.833	40.4167	Desert Steppe	Grassland	Temperate Grassland	2.35163	2.46467	1.04806	sand	7.86272	NA	143.645	NA	0.113156	NA	Ni J. Estimating net primary productivity of grasslands from field biomass measurements in temperate northern China[J]. Plant Ecology, 2004, 174(2): 217-234.
364	Datongbaoku Forestry, Qinhai	2916	100.65	37.2333	Salix Cupularis Fruticosa Shrub Land	NA	NA	34.7659	31.9837	1.087	loam	-0.23958	NA	381.631	NA	0.532247	NA	Zhu X, Shi Q, Li Y. A preliminary study on the qinghai's treasure house of the forest biomass and shrubs[J].Science and Technology of Qinghai Agriculture and Forestry.1993(1).
365	Dongyu Village Beach, Haichang town, Xiamen	0.88	118.05	24.517	Avicennia Marina	NA	NA	19.8206	23.6516	1.19329	sand	20.7344	NA	1227.21	NA	0.550415	NA	Peng L, Hong H, Wen W. The biornass and energy of avicennia marina community in Tongyu of Xiamen, Fujian[J]. Journal of Xiamen University (Natural Science), 1995, 2.
366	Northeast China	702	124.2	52.6	LA	Forest	Primary Forest	172.8	34.6	1.2	loam	-2.33075	NA	462.587	NA	0.571459	NA	Wang X, Fang J, Zhu B. Forest biomass and root–shoot allocation in northeast China[J]. Forest Ecology and Management, 2008, 255(12): 4007-4020.
367	Tibetan Alpine Vegetation Transects (TAVT)	4560	94.6519	29.6106	Alpine Shrub of Rhododendron	Shrub	Natural Shrub	7.5	11.29	1.50533	loam	8.84208	NA	673.472	NA	0.584675	NA	Luo T, Brown S, Pan Y, et al. Root biomass along subtropical to alpine gradients: global implication from Tibetan transect studies[J]. Forest Ecology and Management, 2005, 206(1): 349-363.
368	Changbai Mountain	784	128.1	42.4	Field Layer of The Korean Pine Broad Leaved Forest	Grassland	Temperate Grassland	0.0889292	0.136116	1.527	loam	2.80978	NA	672.724	NA	0.68496	NA	Wang B, Yang X S. Comparison of biomass and species diversity of four typical zonal vegetations[J]. J Fujian Coll Forest, 2009, 29: 345-350.
369	Tibetan Alpine Vegetation Transects (TAVT)	3780	91.6342	29.7972	Alpine Dry Shrub of Lonicera –Artemisia	Shrub	Natural Shrub	9.53	14.88	1.56139	loam	8.06401	NA	440.783	NA	0.395018	NA	Luo T, Brown S, Pan Y, et al. Root biomass along subtropical to alpine gradients: global implication from Tibetan transect studies[J]. Forest Ecology and Management, 2005, 206(1): 349-363.
370	Liandaowan	1378	109.35	36.8667	Forest Steppe	Grassland	Temperate Grassland	1.36237	2.26561	1.663	loam	9.83407	NA	530.138	NA	0.396754	NA	Ni J. Estimating net primary productivity of grasslands from field biomass measurements in temperate northern China[J]. Plant Ecology, 2004, 174(2): 217-234.
371	Caijiachuan	1481.43	109.85	35.6	Forest Steppe	Grassland	Temperate Grassland	10.0767	18.398	1.82579	loam	9.59383	NA	608.144	NA	0.469401	NA	Ni J. Estimating net primary productivity of grasslands from field biomass measurements in temperate northern China[J]. Plant Ecology, 2004, 174(2): 217-234.
372	Linze	1394	100.15	39.1333	Saline Grassland	Grassland	Temperate Grassland	2.5857	5.1954	2.00928	clay	7.32913	NA	129.83	NA	0.108711	NA	Ni J. Estimating net primary productivity of grasslands from field biomass measurements in temperate northern China[J]. Plant Ecology, 2004, 174(2): 217-234.
373	Yunwu Mt	1900	106.117	36.1	Typical Steppe	Grassland	Temperate Grassland	4.77729	11.7062	2.45038	loam	6.62383	NA	447.845	NA	0.407845	NA	Jian N. Estimating net primary productivity of grasslands from field biomass measurements in temperate Northern China[J]. Plant Ecology, 2004, 2.
374	Jinqiang River	3065	103.533	37.6667	Alpine Grassland	Grassland	Alpine Grassland	9.48456	25.0448	2.64058	sand	1.28021	NA	263.699	NA	0.331473	NA	Ni J. Estimating net primary productivity of grasslands from field biomass measurements in temperate northern China[J]. Plant Ecology, 2004, 174(2): 217-234.
375	Yongfeng	3000	103.533	37.6667	Alpine Grassland	Grassland	Alpine Grassland	9.48456	25.0448	2.64058	sand	1.28021	NA	263.699	NA	0.331473	NA	Jian N. Estimating net primary productivity of grasslands from field biomass measurements in temperate Northern China[J]. Plant Ecology, 2004, 2.
376	Caijiachuan	1338.68	109.85	35.6	Forest Steppe	Grassland	Temperate Grassland	1.42538	4.10411	2.8793	loam	9.59383	NA	608.144	NA	0.469401	NA	Ni J. Estimating net primary productivity of grasslands from field biomass measurements in temperate northern China[J]. Plant Ecology, 2004, 174(2): 217-234.
377	Xilin River	1200	116.633	43.7167	Meadow	Grassland	Temperate Grassland	12.6754	41.9113	3.3065	loam	2.36487	NA	277.756	NA	0.278892	NA	Jian N. Estimating net primary productivity of grasslands from field biomass measurements in temperate Northern China[J]. Plant Ecology, 2004, 2.
378	Caijiachuan	1330.94	109.85	35.6	Forest Steppe	Grassland	Temperate Grassland	2.43166	8.60132	3.53723	loam	9.59383	NA	608.144	NA	0.469401	NA	Ni J. Estimating net primary productivity of grasslands from field biomass measurements in temperate northern China[J]. Plant Ecology, 2004, 174(2): 217-234.
379	Wutai Mountain	1180	113.583	38.7833	Bothriochloa Ischaemum	Grassland	Temperate Grassland	8.9032	32.9549	3.70147	sand	-2.40523	NA	778.452	NA	1.23079	NA	Ma N, Shang T, Zhang Q, et al. A study on the biomass of Oxytropis coerulea-Carex dispalata meadow and Bothriochloa ischaemum hassock in Wutai mountain[J]. Acta Prataculturae Sinica, 2010, 3: 007.
380	Liandaowan	1378	109.35	36.8667	Forest Steppe	Grassland	Temperate Grassland	0.726196	2.86377	3.94353	loam	9.83407	NA	530.138	NA	0.396754	NA	Ni J. Estimating net primary productivity of grasslands from field biomass measurements in temperate northern China[J]. Plant Ecology, 2004, 174(2): 217-234.
381	Eco-Station	1200	116.633	43.7167	Typical Steppe	Grassland	Temperate Grassland	3.25688	13.4516	4.13022	loam	2.36487	NA	277.756	NA	0.278892	NA	Ni J. Estimating net primary productivity of grasslands from field biomass measurements in temperate northern China[J]. Plant Ecology, 2004, 174(2): 217-234.
382	Jinqiang River	2960	102.5	37.2	Alpine Grassland	Grassland	Alpine Grassland	5.15739	22.225	4.30935	loam	0.03743	NA	410.27	NA	0.56566	NA	Ni J. Estimating net primary productivity of grasslands from field biomass measurements in temperate northern China[J]. Plant Ecology, 2004, 174(2): 217-234.
383	Baoqing	84.54	132.183	46.3167	Meadow	Grassland	Temperate Grassland	8.27123	37.3821	4.51953	loam	3.93247	NA	514.202	NA	0.477359	NA	Ni J. Estimating net primary productivity of grasslands from field biomass measurements in temperate northern China[J]. Plant Ecology, 2004, 174(2): 217-234.
384	Bayan Xil	1192.69	116.633	43.7167	Typical Steppe	Grassland	Temperate Grassland	2.07356	9.67061	4.66377	loam	2.36487	NA	277.756	NA	0.278892	NA	Ni J. Estimating net primary productivity of grasslands from field biomass measurements in temperate northern China[J]. Plant Ecology, 2004, 174(2): 217-234.
385	Zhenglan Qi	1420	116	42.2167	Typical Steppe	Grassland	Temperate Grassland	3.23787	15.6842	4.84399	loam	2.19663	NA	379.65	NA	0.404251	NA	Jian N. Estimating net primary productivity of grasslands from field biomass measurements in temperate Northern China[J]. Plant Ecology, 2004, 2.
386	Bayan Xil	1177.62	116.633	43.7167	Typical Steppe	Grassland	Temperate Grassland	1.31636	7.20995	5.4772	loam	2.36487	NA	277.756	NA	0.278892	NA	Ni J. Estimating net primary productivity of grasslands from field biomass measurements in temperate northern China[J]. Plant Ecology, 2004, 174(2): 217-234.
387	Caijiachuan	1328.9	109.85	35.6	Forest Steppe	Grassland	Temperate Grassland	20.2155	116.774	5.77645	loam	9.59383	NA	608.144	NA	0.469401	NA	Ni J. Estimating net primary productivity of grasslands from field biomass measurements in temperate northern China[J]. Plant Ecology, 2004, 174(2): 217-234.
388	Zhenwudong	1140	109.35	36.8667	Forest Steppe	Grassland	Temperate Grassland	1.04428	6.16666	5.90517	loam	9.83407	NA	530.138	NA	0.396754	NA	Jian N. Estimating net primary productivity of grasslands from field biomass measurements in temperate Northern China[J]. Plant Ecology, 2004, 2.
389	Caijiachuan	1328.9	109.85	35.6	Forest Steppe	Grassland	Temperate Grassland	2.34163	13.8898	5.93165	loam	9.59383	NA	608.144	NA	0.469401	NA	Ni J. Estimating net primary productivity of grasslands from field biomass measurements in temperate northern China[J]. Plant Ecology, 2004, 174(2): 217-234.
390	Wutai Mountain	1660	113.583	38.7833	Oxytropis Coerulea; Carex Meadow	Grassland	Temperate Grassland	10.1862	62.6633	6.15182	sand	-2.40523	NA	778.452	NA	1.23079	NA	Ma N, Shang T, Zhang Q, et al. A study on the biomass of Oxytropis coerulea-Carex dispalata meadow and Bothriochloa ischaemum hassock in Wutai mountain[J]. Acta Prataculturae Sinica, 2010, 3: 007.
391	Haibei	3250	101.367	37.6167	Alpine Grassland	Grassland	Alpine Grassland	4.18613	25.787	6.1601	loam	0.83591	NA	525.509	NA	0.682018	NA	Ni J. Estimating net primary productivity of grasslands from field biomass measurements in temperate northern China[J]. Plant Ecology, 2004, 174(2): 217-234.
392	Haibei	3200	101.633	37.3667	Alpine Grassland	Grassland	Alpine Grassland	2.9678	18.405	6.20155	loam	0.83591	NA	525.509	NA	0.682018	NA	Ni J. Estimating net primary productivity of grasslands from field biomass measurements in temperate northern China[J]. Plant Ecology, 2004, 174(2): 217-234.
393	Haibei	3300	101.633	37.3667	Alpine Grassland	Grassland	Alpine Grassland	2.9668	18.405	6.20364	loam	0.83591	NA	525.509	NA	0.682018	NA	Ni J. Estimating net primary productivity of grasslands from field biomass measurements in temperate northern China[J]. Plant Ecology, 2004, 174(2): 217-234.
394	Mayaxueshan	3250	102.5	37.1	Saline Grassland	Grassland	Temperate Grassland	16.4754	109.398	6.64003	loam	0.03743	NA	410.27	NA	0.56566	NA	Ni J. Estimating net primary productivity of grasslands from field biomass measurements in temperate northern China[J]. Plant Ecology, 2004, 174(2): 217-234.
395	Jinqiang River	3065	103.533	37.6667	Alpine Grassland	Grassland	Alpine Grassland	16.4754	109.398	6.64003	sand	1.28021	NA	263.699	NA	0.331473	NA	Ni J. Estimating net primary productivity of grasslands from field biomass measurements in temperate northern China[J]. Plant Ecology, 2004, 174(2): 217-234.
396	Yongfeng	3300	103.533	37.6667	Alpine Grassland	Grassland	Alpine Grassland	16.4754	109.398	6.64003	sand	1.28021	NA	263.699	NA	0.331473	NA	Jian N. Estimating net primary productivity of grasslands from field biomass measurements in temperate Northern China[J]. Plant Ecology, 2004, 2.
397	Tibetan Alpine Vegetation Transects (TAVT)	4871	91.81	32.4592	Alpine Stipasteppe	Grassland	Alpine Grassland	1.11	7.51	6.76577	sand	-1.17764	NA	431.677	NA	0.645149	NA	Luo T, Brown S, Pan Y, et al. Root biomass along subtropical to alpine gradients: global implication from Tibetan transect studies[J]. Forest Ecology and Management, 2005, 206(1): 349-363.
398	Jinqiang River	3065	103.533	37.6667	Alpine Grassland	Grassland	Alpine Grassland	5.35945	37.4031	6.97891	sand	1.28021	NA	263.699	NA	0.331473	NA	Ni J. Estimating net primary productivity of grasslands from field biomass measurements in temperate northern China[J]. Plant Ecology, 2004, 174(2): 217-234.
399	Yongfeng	3000	103.533	37.6667	Alpine Grassland	Grassland	Alpine Grassland	5.35945	37.4031	6.97891	sand	1.28021	NA	263.699	NA	0.331473	NA	Jian N. Estimating net primary productivity of grasslands from field biomass measurements in temperate Northern China[J]. Plant Ecology, 2004, 2.
400	Bayan Xil	1179.18	116.633	43.7167	Typical Steppe	Grassland	Temperate Grassland	2.82776	20.1064	7.11036	loam	2.36487	NA	277.756	NA	0.278892	NA	Ni J. Estimating net primary productivity of grasslands from field biomass measurements in temperate northern China[J]. Plant Ecology, 2004, 174(2): 217-234.
401	Sidunzi	1300	107.2	37.6	Desert Steppe	Grassland	Temperate Grassland	0.940254	7.07691	7.5266	sand	8.13068	NA	290.895	NA	0.23399	NA	Ni J. Estimating net primary productivity of grasslands from field biomass measurements in temperate northern China[J]. Plant Ecology, 2004, 174(2): 217-234.
402	Changling Stud Farm	380.39	120.85	44.7	Meadow Steppe	Grassland	Temperate Grassland	2.43566	19.1572	7.8653	sand	6.45507	NA	373.242	NA	0.309875	NA	Ni J. Estimating net primary productivity of grasslands from field biomass measurements in temperate northern China[J]. Plant Ecology, 2004, 174(2): 217-234.
403	Linze	1390	100.15	39.1333	Saline Grassland	Grassland	Temperate Grassland	1.40038	11.234	8.02214	clay	7.32913	NA	129.83	NA	0.108711	NA	Ni J. Estimating net primary productivity of grasslands from field biomass measurements in temperate northern China[J]. Plant Ecology, 2004, 174(2): 217-234.
404	Caijiachuan	1328.9	109.85	35.6	Forest Steppe	Grassland	Temperate Grassland	2.25661	18.61	8.2469	loam	9.59383	NA	608.144	NA	0.469401	NA	Ni J. Estimating net primary productivity of grasslands from field biomass measurements in temperate northern China[J]. Plant Ecology, 2004, 174(2): 217-234.
405	Haibei	3300	101.633	37.3667	Alpine Grassland	Grassland	Alpine Grassland	3.10284	27.1673	8.75564	loam	0.83591	NA	525.509	NA	0.682018	NA	Ni J. Estimating net primary productivity of grasslands from field biomass measurements in temperate northern China[J]. Plant Ecology, 2004, 174(2): 217-234.
406	The Northern Slopes of Qilian Mountains	2950	99.8167	38.8	Mountain Meadow Grassland	Grassland	Temperate Grassland	42.3775	390.29	9.20985	loam	-2.89475	NA	414.792	NA	0.662732	NA	Huang D, Yu L, Zhang Y, et al. Study on root-shoot ratios of natural grasslands and their relationships with climatic factors in the Northern Slopes of the Qilian Mountains[J]. Arid Zone Research, 2011, 6: 019.
407	Bayan Xil	1176.47	116.633	43.7167	Typical Steppe	Grassland	Temperate Grassland	0.968261	9.06645	9.36364	loam	2.36487	NA	277.756	NA	0.278892	NA	Ni J. Estimating net primary productivity of grasslands from field biomass measurements in temperate northern China[J]. Plant Ecology, 2004, 174(2): 217-234.
408	Zhenwudong	985	109.35	36.8667	Forest Steppe	Grassland	Temperate Grassland	1.21133	11.4151	9.42362	loam	9.83407	NA	530.138	NA	0.396754	NA	Jian N. Estimating net primary productivity of grasslands from field biomass measurements in temperate Northern China[J]. Plant Ecology, 2004, 2.
409	Xilin River	1200	116.633	43.7167	Meadow	Grassland	Temperate Grassland	2.65072	25.4639	9.60642	loam	2.36487	NA	277.756	NA	0.278892	NA	Jian N. Estimating net primary productivity of grasslands from field biomass measurements in temperate Northern China[J]. Plant Ecology, 2004, 2.
410	Bultai	1245.81	111.75	42.25	Desert Steppe	Grassland	Temperate Grassland	1.16932	12.5634	10.7442	loam	3.56447	NA	311.691	NA	0.311733	NA	Ni J. Estimating net primary productivity of grasslands from field biomass measurements in temperate northern China[J]. Plant Ecology, 2004, 174(2): 217-234.
411	Tibetan Alpine Vegetation Transects (TAVT)	4626	93.07	35.2156	Alpine Stipasteppe	Grassland	Alpine Grassland	0.59	6.36	10.7797	sand	-5.29017	NA	286.441	NA	0.54955	NA	Luo T, Brown S, Pan Y, et al. Root biomass along subtropical to alpine gradients: global implication from Tibetan transect studies[J]. Forest Ecology and Management, 2005, 206(1): 349-363.
412	The Northern Slopes of Qilian Mountains	2861	98	39.1833	Uoland Desert Steppe	Grassland	Temperate Grassland	9.98185	108.258	10.8455	loam	-2.60543	NA	293.538	NA	0.452338	NA	Huang D, Yu L, Zhang Y, et al. Study on root-shoot ratios of natural grasslands and their relationships with climatic factors in the Northern Slopes of the Qilian Mountains[J]. Arid Zone Research, 2011, 6: 019.
413	The Northern Slopes of Qilian Mountains	2785	99.9	38.8167	Upland Meadow	Grassland	Temperate Grassland	38.8385	421.325	10.8481	loam	-2.89475	NA	414.792	NA	0.662732	NA	Huang D, Yu L, Zhang Y, et al. Study on root-shoot ratios of natural grasslands and their relationships with climatic factors in the Northern Slopes of the Qilian Mountains[J]. Arid Zone Research, 2011, 6: 019.
414	The Northern Slopes of Qilian Mountains	3134	99.8	38.7667	Mountain Meadows	Grassland	Temperate Grassland	70.8711	769.601	10.8592	loam	-2.89475	NA	414.792	NA	0.662732	NA	Huang D, Yu L, Zhang Y, et al. Study on root-shoot ratios of natural grasslands and their relationships with climatic factors in the Northern Slopes of the Qilian Mountains[J]. Arid Zone Research, 2011, 6: 019.
415	Jinqiang River	3020	103.533	37.6667	Alpine Grassland	Grassland	Alpine Grassland	5.48548	59.9852	10.9353	sand	1.28021	NA	263.699	NA	0.331473	NA	Ni J. Estimating net primary productivity of grasslands from field biomass measurements in temperate northern China[J]. Plant Ecology, 2004, 174(2): 217-234.
416	Jinqiang River	3065	103.533	37.6667	Alpine Grassland	Grassland	Alpine Grassland	5.48548	61.5856	11.227	sand	1.28021	NA	263.699	NA	0.331473	NA	Ni J. Estimating net primary productivity of grasslands from field biomass measurements in temperate northern China[J]. Plant Ecology, 2004, 174(2): 217-234.
417	Yongfeng	3300	103.533	37.6667	Alpine Grassland	Grassland	Alpine Grassland	5.48548	61.6156	11.2325	sand	1.28021	NA	263.699	NA	0.331473	NA	Jian N. Estimating net primary productivity of grasslands from field biomass measurements in temperate Northern China[J]. Plant Ecology, 2004, 2.
418	Horqin Youyi Qianqi	300	122.383	46.0333	Meadow Steppe	Grassland	Temperate Grassland	1.98254	22.271	11.2336	loam	4.84092	NA	420.36	NA	0.373579	NA	Ni J. Estimating net primary productivity of grasslands from field biomass measurements in temperate northern China[J]. Plant Ecology, 2004, 174(2): 217-234.
419	The Northern Slopes of Qilian Mountains	3445	98.2333	39.1	Alpine Grassland	Grassland	Alpine Grassland	28.7659	344.737	11.9842	loam	-2.60543	NA	293.538	NA	0.452338	NA	Huang D, Yu L, Zhang Y, et al. Study on root-shoot ratios of natural grasslands and their relationships with climatic factors in the Northern Slopes of the Qilian Mountains[J]. Arid Zone Research, 2011, 6: 019.
420	Tibetan Alpine Vegetation Transects (TAVT)	4582	92.55	34.3142	Alpine Stipasteppe	Grassland	Alpine Grassland	0.76	9.23	12.1447	loam	-3.9439	NA	288.7	NA	0.50047	NA	Luo T, Brown S, Pan Y, et al. Root biomass along subtropical to alpine gradients: global implication from Tibetan transect studies[J]. Forest Ecology and Management, 2005, 206(1): 349-363.
421	Bultai Sum	1338.35	111.85	42.2167	Typical Steppe	Grassland	Temperate Grassland	1.31736	16.5165	12.5376	loam	3.56447	NA	311.691	NA	0.311733	NA	Ni J. Estimating net primary productivity of grasslands from field biomass measurements in temperate northern China[J]. Plant Ecology, 2004, 174(2): 217-234.
422	Gaxun Ula	1350	116.583	44.7833	Meadow Steppe	Grassland	Temperate Grassland	1.79849	22.6761	12.6085	loam	1.38122	NA	252.448	NA	0.261408	NA	Ni J. Estimating net primary productivity of grasslands from field biomass measurements in temperate northern China[J]. Plant Ecology, 2004, 174(2): 217-234.
423	Xilin River	1200	116.633	43.7167	Typical Steppe	Grassland	Temperate Grassland	1.18932	15.1431	12.7325	loam	2.36487	NA	277.756	NA	0.278892	NA	Jian N. Estimating net primary productivity of grasslands from field biomass measurements in temperate Northern China[J]. Plant Ecology, 2004, 2.
424	Linze	1390	100.15	39.1333	Saline Grassland	Grassland	Temperate Grassland	5.46247	72.2795	13.232	clay	7.32913	NA	129.83	NA	0.108711	NA	Ni J. Estimating net primary productivity of grasslands from field biomass measurements in temperate northern China[J]. Plant Ecology, 2004, 174(2): 217-234.
425	Bayan Ula	1025.45	117.533	44.5833	Meadow Steppe	Grassland	Temperate Grassland	2.36564	32.5488	13.759	loam	1.53593	NA	333.344	NA	0.35628	NA	Ni J. Estimating net primary productivity of grasslands from field biomass measurements in temperate northern China[J]. Plant Ecology, 2004, 174(2): 217-234.
426	Bultai Sum	1370.53	111.85	42.2167	Desert Steppe	Grassland	Temperate Grassland	0.659178	9.66961	14.6692	loam	3.56447	NA	311.691	NA	0.311733	NA	Ni J. Estimating net primary productivity of grasslands from field biomass measurements in temperate northern China[J]. Plant Ecology, 2004, 174(2): 217-234.
427	Jinqiang River	3065	103.533	37.6667	Alpine Grassland	Grassland	Alpine Grassland	3.73101	54.9938	14.7397	sand	1.28021	NA	263.699	NA	0.331473	NA	Ni J. Estimating net primary productivity of grasslands from field biomass measurements in temperate northern China[J]. Plant Ecology, 2004, 174(2): 217-234.
428	Yongfeng	2930	103.533	37.6667	Alpine Grassland	Grassland	Alpine Grassland	3.73101	54.9938	14.7397	sand	1.28021	NA	263.699	NA	0.331473	NA	Jian N. Estimating net primary productivity of grasslands from field biomass measurements in temperate Northern China[J]. Plant Ecology, 2004, 2.
429	Yongfeng	3300	103.533	37.6667	Alpine Grassland	Grassland	Alpine Grassland	3.73101	55.0039	14.7424	sand	1.28021	NA	263.699	NA	0.331473	NA	Jian N. Estimating net primary productivity of grasslands from field biomass measurements in temperate Northern China[J]. Plant Ecology, 2004, 2.
430	Gaxun Ula	1350	116.583	43.7833	Typical Steppe	Grassland	Temperate Grassland	1.74647	26.015	14.8958	loam	2.36487	NA	277.756	NA	0.278892	NA	Ni J. Estimating net primary productivity of grasslands from field biomass measurements in temperate northern China[J]. Plant Ecology, 2004, 174(2): 217-234.
431	Bayanbulak Alpine Grassland In The Middle of Tianshan Mountains Sample1	2470	83.72	42.9	Subalpine Steppe	Grassland	Alpine Grassland	0.581157	8.71535	14.9966	loam	-4.34314	NA	274.235	NA	0.427757	NA	Mohammat A, Yuan Y, Zhao G, Jing F. Carbon contents and it vertical distribution in alpine grasslands in Bayinbulak, middles stretch of the Tianshan mountains of Xinjiang[J]. Journal of Plant Ecology, 2006, 4.
432	Haibei	3250	101.367	37.6167	Alpine Grassland	Grassland	Alpine Grassland	3.68499	56.0631	15.2139	loam	0.83591	NA	525.509	NA	0.682018	NA	Ni J. Estimating net primary productivity of grasslands from field biomass measurements in temperate northern China[J]. Plant Ecology, 2004, 174(2): 217-234.
433	Tibetan Alpine Vegetation Transects (TAVT)	4100	91.49	29.7531	Alpine Kobresia Meadow	Grassland	Alpine Grassland	0.98	15.72	16.0408	loam	8.06401	NA	440.783	NA	0.395018	NA	Luo T, Brown S, Pan Y, et al. Root biomass along subtropical to alpine gradients: global implication from Tibetan transect studies[J]. Forest Ecology and Management, 2005, 206(1): 349-363.
434	Linze	1390	100.15	39.1333	Saline Grassland	Grassland	Temperate Grassland	2.68372	45.9074	17.1059	clay	7.32913	NA	129.83	NA	0.108711	NA	Ni J. Estimating net primary productivity of grasslands from field biomass measurements in temperate northern China[J]. Plant Ecology, 2004, 174(2): 217-234.
435	Haibei	3250	101.367	37.6167	Alpine Grassland	Grassland	Alpine Grassland	5.1854	111.862	21.5725	loam	0.83591	NA	525.509	NA	0.682018	NA	Ni J. Estimating net primary productivity of grasslands from field biomass measurements in temperate northern China[J]. Plant Ecology, 2004, 174(2): 217-234.
436	Wuli	4620	92.727	34.471	Stipa Purpurea; Poa Attenuata Alpine Grassland	Grassland	Alpine Grassland	0.492433	10.7658	21.8625	sand	-3.9439	NA	288.7	NA	0.50047	NA	Zhao S, Zhao L, Qin D, et al. A preliminary study of the relationships between Alpine grassland biomass and environmental factors in the Permafrost Regions of the Tibetan Plateau[J]. Journal of Glaciology and Geocryology, 2010, 32(2): 405-413.
437	Beiluhe	4656	92.55	34.49	Alpine Wormwood; Thick Wormwood Alpine Meadow	Grassland	Alpine Grassland	1.36887	32.5539	23.7816	sand	-3.9439	NA	288.7	NA	0.50047	NA	Zhao S, Zhao L, Qin D, et al. A preliminary study of the relationships between Alpine grassland biomass and environmental factors in the Permafrost Regions of the Tibetan Plateau[J]. Journal of Glaciology and Geocryology, 2010, 32(2): 405-413.
438	Xilin Gol	1200	116.633	43.7167	Typical Steppe	Grassland	Temperate Grassland	1.33236	32.3577	24.286	loam	2.36487	NA	277.756	NA	0.278892	NA	Jian N. Estimating net primary productivity of grasslands from field biomass measurements in temperate Northern China[J]. Plant Ecology, 2004, 2.
439	Xilin River	1200	116.633	43.7167	Meadow	Grassland	Temperate Grassland	5.20441	128.31	24.654	loam	2.36487	NA	277.756	NA	0.278892	NA	Jian N. Estimating net primary productivity of grasslands from field biomass measurements in temperate Northern China[J]. Plant Ecology, 2004, 2.
440	Kaixingling	4660	92.338	33.956	Stipa Purpurea; Sheep Fescue; C.Moorcroftii Falc.Ex Boott Alpine Grassland	Grassland	Alpine Grassland	0.551649	14.9187	27.0439	sand	-3.9439	NA	288.7	NA	0.50047	NA	Zhao S, Zhao L, Qin D, et al. A preliminary study of the relationships between Alpine grassland biomass and environmental factors in the Permafrost Regions of the Tibetan Plateau[J]. Journal of Glaciology and Geocryology, 2010, 32(2): 405-413.
441	Bayan Xil	1290.37	116.067	43.4333	Typical Steppe	Grassland	Temperate Grassland	2.17059	63.4171	29.2166	loam	2.36487	NA	277.756	NA	0.278892	NA	Ni J. Estimating net primary productivity of grasslands from field biomass measurements in temperate northern China[J]. Plant Ecology, 2004, 174(2): 217-234.
442	Kunlun Mountain	4750	94.063	35.621	Littledalea Racemosa Alpine Grassland	Grassland	Alpine Grassland	0.253969	9.35983	36.8543	sand	-5.29017	NA	286.441	NA	0.54955	NA	Zhao S, Zhao L, Qin D, et al. A preliminary study of the relationships between Alpine grassland biomass and environmental factors in the Permafrost Regions of the Tibetan Plateau[J]. Journal of Glaciology and Geocryology, 2010, 32(2): 405-413.
443	H Oh Xili Area	4740	93.043	35.145	Short Wormwood; Alkali Zhu Mao Alpine Meadow Grassland	Grassland	Alpine Grassland	0.849329	38.7422	45.615	sand	-5.29017	NA	286.441	NA	0.54955	NA	Zhao S, Zhao L, Qin D, et al. A preliminary study of the relationships between Alpine grassland biomass and environmental factors in the Permafrost Regions of the Tibetan Plateau[J]. Journal of Glaciology and Geocryology, 2010, 32(2): 405-413.
444	Liangdao River	4850	91.737	31.818	Tibetan Wormwood; Short Wormwood, Qinghai-Tibet Tundra Alpine Swamp Meadow	Grassland	Alpine Grassland	3.83624	NA	NA	loam	-1.17764	NA	431.677	NA	0.645149	NA	Zhao S, Zhao L, Qin D, et al. A preliminary study of the relationships between Alpine grassland biomass and environmental factors in the Permafrost Regions of the Tibetan Plateau[J]. Journal of Glaciology and Geocryology, 2010, 32(2): 405-413.
445	Tibetan Alpine Vegetation Transects (TAVT)	4288	91.1456	30.4972	Alpine Kobresia Meadow	Grassland	Alpine Grassland	0.48	NA	NA	sand	1.79397	NA	478.643	NA	0.608574	NA	Luo T, Brown S, Pan Y, et al. Root biomass along subtropical to alpine gradients: global implication from Tibetan transect studies[J]. Forest Ecology and Management, 2005, 206(1): 349-363.
446	Darhan Muming Gan Lianheqi	1146.2	110.383	42.3833	Desert Steppe	Grassland	Temperate Grassland	0.200054	NA	NA	loam	5.24752	NA	171.061	NA	0.151746	NA	Ni J. Estimating net primary productivity of grasslands from field biomass measurements in temperate northern China[J]. Plant Ecology, 2004, 174(2): 217-234.
447	Maqen	3800	100.233	34.65	Saline Grassland	Grassland	Temperate Grassland	0.330089	NA	NA	sand	0.55479	NA	422.261	NA	0.558694	NA	Ni J. Estimating net primary productivity of grasslands from field biomass measurements in temperate northern China[J]. Plant Ecology, 2004, 174(2): 217-234.
448	Maqen	3800	100.233	34.65	Saline Grassland	Grassland	Temperate Grassland	0.381103	NA	NA	sand	0.55479	NA	422.261	NA	0.558694	NA	Ni J. Estimating net primary productivity of grasslands from field biomass measurements in temperate northern China[J]. Plant Ecology, 2004, 174(2): 217-234.
449	Suiling Forestry, Heilongjiang	349	128.05	47.77	Picea Koraiensis	Forest	Planted Forest	0.25885	NA	0.218	loam	1.77821	NA	621.639	NA	0.619444	25-30	Liqiang M, Jie Z, Xiangjun L, et al. Study on the tree layer biomass of Picea koraiensis artificial forests[J]. Zhiwu Yanjiu, 1994, 15(4): 551-557.
450	Dinghu Mountain	4.67	112.567	23.1667	Cryptocarya Concinna	Forest	Primary Forest	24.1231	11.3158	0.469	loam	22.2494	NA	1631.83	NA	0.677772	400	Shao P, Zhu Z. Biomass and primary productivity of dominant species Aporosa yunnanensis and Blastus cochinchinensis of forest vegetation on Dinghu Mountain.[J]. Chinese Journal of Applied Ecology, 1992, 3: 001.
451	Dinghu Mountain	4.18	112.567	23.1667	Cryptocarya Chinensis	Forest	Primary Forest	14.2326	7.62926	0.536	loam	22.2494	NA	1631.83	NA	0.677772	400	Shao P, Zhu Z. Biomass and primary productivity of dominant species Aporosa yunnanensis and Blastus cochinchinensis of forest vegetation on Dinghu Mountain.[J]. Chinese Journal of Applied Ecology, 1992, 3: 001.
452	Dinghu Mountain	2.77	112.567	23.1667	Aporosa Yunnanensis	Forest	Primary Forest	8.01815	2.87387	0.35842	loam	22.2494	NA	1631.83	NA	0.677772	400	Shao P, Zhu Z. Biomass and primary productivity of dominant species Aporosa yunnanensis and Blastus cochinchinensis of forest vegetation on Dinghu Mountain.[J]. Chinese Journal of Applied Ecology, 1992, 3: 001.
453	Dinghu Mountain	2.77	112.567	23.1667	Blastus Cochinchinensis	Forest	Primary Forest	5.02722	2.11797	0.4213	loam	22.2494	NA	1631.83	NA	0.677772	400	Shao P, Zhu Z. Biomass and primary productivity of dominant species Aporosa yunnanensis and Blastus cochinchinensis of forest vegetation on Dinghu Mountain.[J]. Chinese Journal of Applied Ecology, 1992, 3: 001.
454	Guangdong Heshan Station	283.71	112.833	22.6667	Acacia Mangium	Forest	Planted Forest	80.0018	32.726	0.409065	sand	22.0546	NA	1947.52	NA	0.816286	7	Shao P, Zhu Z. Biomass and primary productivity of dominant species Aporosa yunnanensis and Blastus cochinchinensis of forest vegetation on Dinghu Mountain.[J]. Chinese Journal of Applied Ecology, 1992, 3: 001.
455	Guangdong Heshan Station	286	112.833	22.6667	Acacia Auriculaeformis	Forest	Planted Forest	77.5318	10.3902	0.134012	sand	22.0546	NA	1947.52	NA	0.816286	7	Shao P, Zhu Z. Biomass and primary productivity of dominant species Aporosa yunnanensis and Blastus cochinchinensis of forest vegetation on Dinghu Mountain.[J]. Chinese Journal of Applied Ecology, 1992, 3: 001.
456	Guangdong Heshan Station	286	112.833	22.6667	Pinus Massoniana	Forest	Planted Forest	93.775	4.56443	0.0486743	sand	22.0546	NA	1947.52	NA	0.816286	14	Shao P, Zhu Z. Biomass and primary productivity of dominant species Aporosa yunnanensis and Blastus cochinchinensis of forest vegetation on Dinghu Mountain.[J]. Chinese Journal of Applied Ecology, 1992, 3: 001.
457	Guangdong Heshan Station	286	112.833	22.6667	Slash Pine	Forest	Planted Forest	28.9292	7.15971	0.247491	sand	22.0546	NA	1947.52	NA	0.816286	5	Shao P, Zhu Z. Biomass and primary productivity of dominant species Aporosa yunnanensis and Blastus cochinchinensis of forest vegetation on Dinghu Mountain.[J]. Chinese Journal of Applied Ecology, 1992, 3: 001.
458	Guangdong Heshan Station	286	112.833	22.6667	Mixed Forest	Forest	Planted Forest	72.9855	20.7713	0.284595	sand	22.0546	NA	1947.52	NA	0.816286	7	Shao P, Zhu Z. Biomass and primary productivity of dominant species Aporosa yunnanensis and Blastus cochinchinensis of forest vegetation on Dinghu Mountain.[J]. Chinese Journal of Applied Ecology, 1992, 3: 001.
459	Liping Forestry, Nanzheng County, Shanxi Hanzhong	1400	105.6	32.6667	Pinus Henryi	Forest	Primary Forest	61.6425	12.1143	0.196526	sand	16.2017	NA	954.555	NA	0.53235	28-37	Xiao Y. Biomass and productivity by natural pinus henryi forests[J]. Journal of Plant Ecology and Tobotany, 1992, 16(3): 227-232.
460	Huochitang Forestry, Shanxi Shanxian	1480-1930	108.45	33.4333	Chinese Pine	Forest	Planted Forest	54.0018	8.77495	0.162494	loam	14.6268	NA	886.387	NA	0.533151	20	Xiao Y. Quantitative evaluation on the infuluence of environmental factors on timberproduction of pinus dabulaeformis[J]. Chinese Journal of Applied Ecology, 1990, 3.
461	Gucheng Forestry, Luonan County, Shanxi	1000	110.45	34.0333	Chinese Pine	Forest	Planted Forest	43.6842	10	0.228916	sand	12.8499	NA	702.872	NA	0.461369	21	Xiao Y. Quantitative evaluation on the infuluence of environmental factors on timberproduction of pinus dabulaeformis[J]. Chinese Journal of Applied Ecology, 1990, 3.
462	Zhongnan Forestry, Lantian County, Shanxi	800	109.433	34.15	Chinese Pine	Forest	Planted Forest	63.6751	12.8403	0.201653	loam	13.6562	NA	573.202	NA	0.351987	21	Xiao Y. Quantitative evaluation on the infuluence of environmental factors on timberproduction of pinus dabulaeformis[J]. Chinese Journal of Applied Ecology, 1990, 3.
463	Yaoping Forestry, Huangling County, Shanxi	1000	109	35.5333	Chinese Pine	Forest	Planted Forest	43.6025	8.34846	0.191467	sand	10.6237	NA	589.591	NA	0.430193	25	Xiao Y. Quantitative evaluation on the infuluence of environmental factors on timberproduction of pinus dabulaeformis[J]. Chinese Journal of Applied Ecology, 1990, 3.
464	Guanzhuang Forestry, Huanglong County, Shanxi	1100	109.7	35.8	Chinese Pine	Forest	Planted Forest	49.4737	10.0998	0.204145	loam	9.59383	NA	608.144	NA	0.469401	22	Xiao Y. Quantitative evaluation on the infuluence of environmental factors on timberproduction of pinus dabulaeformis[J]. Chinese Journal of Applied Ecology, 1990, 3.
465	Antiao Forestry, Zhidan County, Shanxi	1440	108.883	36.5333	Chinese Pine	Forest	Planted Forest	53.1397	10.2269	0.192452	loam	9.83407	NA	530.138	NA	0.396754	20	Xiao Y. Quantitative evaluation on the infuluence of environmental factors on timberproduction of pinus dabulaeformis[J]. Chinese Journal of Applied Ecology, 1990, 3.
466	Xinmin Forestry, Shanxi Shenmu	800	110.283	38.55	Chinese Pine	Forest	Planted Forest	11.3884	2.39564	0.210359	sand	8.37391	NA	399.102	NA	0.311003	17	Xiao Y. Quantitative evaluation on the infuluence of environmental factors on timberproduction of pinus dabulaeformis[J]. Chinese Journal of Applied Ecology, 1990, 3.
467	The Southern Slope of Beigaofeng, Hangzhou	10.4	120.167	30.25	Schima Superba	Forest	Secondary Forest	68.5472	29.0073	0.423172	sand	16.5427	NA	1416.04	NA	0.758259	32-39	Yi Y, De S, Qiu J, et al. On the biomass of secondary Sckima superba forest in Hangzhou[J]. Journal of Zhejiang Forestry College, 1993, 2: 005.
468	The Southern Slope of Beigaofeng, Hangzhou	20.68	120.167	30.25	Shrub Layer of Schima Superba	Shrub	Natural Secondary Shrub	2.78766	1.88566	0.676432	sand	16.5427	NA	1416.04	NA	0.758259	NA	Yi Y, De S, Qiu J, et al. On the biomass of secondary Sckima superba forest in Hangzhou[J]. Journal of Zhejiang Forestry College, 1993, 2: 005.
469	Hongxing Forestry, Changwu County, Shanxi	1086	107.8	35.0333	Salt Stress	Forest	Planted Forest	36.3113	8.10163	0.223116	loam	9.26656	NA	581.862	NA	0.457083	15	Zhang B, Chen C. The red star ChangWuXian locust plantation forest biomass and production[J]. Shaanxi Forest Science and Technology, 1992, 3: 13-17.
470	Guandi Mountain	2060	110.8	37.8333	Larix Principis-Rupprechtii	Forest	Primary Forest	147.133	31.5218	0.214239	loam	9.25781	NA	486.085	NA	0.369175	NA	Zhang F, Shang G. Close the emperor mountain north China larch forest community characteristics and biomass[J]. Journal of Shanxi Agricultural University (Natural Science Edition) , 1992, 15(1): 72-77.
471	Northwestern Guizhou Province	930	105.93	28.53	Pinus Fenzeliana	Forest	Planted Forest	113.868	21.6588	0.190209	loam	13.1907	NA	1092.89	NA	0.72368	17	Zhang J, Yuan Y. A Study on the biomass and production of pinus Fenzeliana forest in Hainan[J]. Guizhou Forestry Science and Technology, 1987, 3: 000.
472	Wuling Mountains, Xinglong County, Hebei	1250	117.517	40.55	Mongolian Oak Forest	Forest	Primary Forest	85.4265	26.2904	0.307754	loam	10.9511	NA	709.141	NA	0.48278	50	DY W, WB C, DY L, et al. Study of biomass and production of the forest Quercus mongolica in Wuling Mountain[J]. Chinese Journal of Ecology, 1998: 9-15.
473	Wood Base Forest Farm Forestry Station In Xinjiang Changji	1500	90.0667	43.65	Schrenk Spruce	Forest	Primary Forest	149.727	36.4846	0.243674	loam	5.01543	NA	188.299	NA	0.161156	100	Yan W, Shi Z. Biomass and net productivity of Picea schrenkiana var. tianshanica forest[J]. Chinese Journal of Applied Ecology, 1999, 4.
474	Ebian Forestry, Sichuan	2800	103.35	28.1	Abies Fabri	Forest	Planted Forest	134.476	22.6016	0.168071	loam	12.5693	NA	843.847	NA	0.582341	35	Xiu Y, Liu X. Biomass and productivity study on Emei fir artificial forest[J]. Journal of Sichuan Forestry Science and Technology, 2000, 21(2): 31-35.
475	The State-Owned Forest Farm, Nanjing City, Fujian Province	210.98	117.3	24.7167	Fukiencypress	Forest	Planted Forest	219.873	42.196	0.191911	sand	21.362	NA	1540.06	NA	0.668307	25~40	Wei J. Study on the biomass structure of Fokienia hodginsii plantations in South Fuji[J].Journal of Fujian Forestry Science and Technology. 2001(3).
476	Laoshan Planted Forest Test Station In Maoershan Experiment Forestry Farm, Northeast Forestry University	300	127.533	45.3833	Mongolian Pine	Forest	Planted Forest	89.5191	15	0.167562	loam	2.84907	NA	656.222	NA	0.634565	24	Miao S Y, Chen G Z, Chen Z T, et al. Biomasses and distributive patterns of mangrove populations in Zhanjiang Nature Reserves, Guangdong, China[J]. Guihaia, 1998, 18(1): 19-23.
477	Nanyigou Nyingchi Spruce Nature Reserve, Milin County, Tibet	3050	94.0167	29.15	Linzhi Spruce	Forest	Primary Forest	216.593	38.4927	0.177719	loam	8.84208	NA	673.472	NA	0.584675	210	Fang J. Study on biomass and productivity of Picea likiangensis var. linzhiensis forest in Nanyigou of Tibet[J]. Forest Research, 2012, 25(5): 582-589.
478	Huaining County, Anqing In Anhui, Haikou town, Nangeng Village, The Bund of Yangtze River	14	117.033	30.5	I-72 Poplar	Forest	Planted Forest	NA	NA	0.111111	loam	16.8125	NA	1403.04	NA	0.737648	14	Zhang Q, Fan S, Liu G, et al. A study on biomass and productivity of populus x euramericana cv.'San Martino' (I- 72/58) plantation on beach land of Yangtze Rive[J]. Forest Research, 2008, 21(4): 542-547.
479	Yuyang Village, Daixi town, Pingnan County, Fujian	690	119.167	26.7833	Slash Pine	Forest	Planted Forest	NA	NA	0.181951	loam	15.2444	NA	1834.55	NA	1.09359	15	Zhang W. Studies on the biomass and productivity of Slash Pine plantation[J]. Forestry Prospect and Design, 2010(002): 11-16.
480	Longli Forestry, Guizhou	1184.96	106.983	26.45	Pinus Massoniana	Forest	Planted Forest	178.542	21.8058	0.122133	clay	15.1415	NA	1116.89	NA	0.667977	23	Ding G. Study on biomass and productivity of Masson Pine planting stand[J]. Journal of Fujian College of Forestry, 2003, 23(1): 34-38.
481	Yanting County, Sichuan	408	105.383	31.2	Kaibo Mingled Forest	Forest	Planted Forest	NA	NA	0.191	loam	16.4419	NA	900.928	NA	0.496525	18	Shi P, Zhong C, Li X. Bomass research on the mixed alder and cypress forest in Sichuan[J].Journal of Plant Ecology .1996(6).
482	State-Owned Gaofeng-Jiebei Forestry, Guangxi Nanjing	179.35	108.35	22.9667	Thick Clip Lovesickness	Forest	Planted Forest	25.8621	6.28403	0.242982	sand	21.6772	NA	1293.54	NA	0.552702	3	Qin W, He B, Qin S. Biomass and productivity in acacia crassicarpa plantation[J]. Journal of Northwest Forestry University, 2008, 23(2): 17.
483	Huaqiao Village, Guangze City In Fujian Province	448.38	117.2	27.55	Pinus Massoniana	Forest	Planted Forest	NA	NA	0.118	clay	17.9464	NA	1803.63	NA	0.916189	20~30	Xie W. An investigation of biomass and its structure in Masson pine forests in mountainous areas of the north of Fujian province[J]. East China Forest Management, 2007, 21(4): 21-23.
484	Shennongjia Surrounding Region, Hubei	1646.48	110.483	31.3167	Fagus Engleriana	Forest	Primary Forest	205.535	56.4338	0.27457	loam	17.3738	NA	1090.47	NA	0.567299	>100	Wang X Y, Hu D, He J S. Biomass research of Fagus Engleriana and Quercus aliena var. acuteserrata forest in Shennongjia Foest District[J]. Journal of Capital Normal University: Natural Science Edition, 2007, 28(2): 62-67.
485	Shennongjia Surrounding Region, Hubei	1488.22	110.483	31.3167	Sharp Teeth Jie Oak Forest	Forest	Primary Forest	171.615	38.0309	0.221605	loam	17.3738	NA	1090.47	NA	0.567299	40~60	Wang X Y, Hu D, He J S. Biomass research of Fagus Engleriana and Quercus aliena var. acuteserrata forest in Shennongjia Foest District[J]. Journal of Capital Normal University: Natural Science Edition, 2007, 28(2): 62-67.
486	National Forest Park of Western Hills In Beijing	350	116.25	40.0167	Oriental Oak	Forest	Planted Forest	48.167	12.5408	0.260362	loam	12.1797	NA	590.252	NA	0.382048	36	Tian Q, Zhou R, Zhang J. Bomass research on the Quercus variabilis plantation[J]. Journal of Beijing Forestry University, 1997, 2.
487	National Forest Park of Western Hills In Beijing	250	116.25	40.0167	Oriental Oak	Forest	Planted Forest	31.343	8.30309	0.26491	loam	12.1797	NA	590.252	NA	0.382048	36	Tian Q, Zhou R, Zhang J. Bomass research on the Quercus variabilis plantation[J]. Journal of Beijing Forestry University, 1997, 2.
488	National Forest Park of Western Hills In Beijing	100	116.25	40.0167	Oriental Oak	Forest	Planted Forest	69.1016	17.0054	0.246093	loam	12.1797	NA	590.252	NA	0.382048	36	Tian Q, Zhou R, Zhang J. Bomass research on the Quercus variabilis plantation[J]. Journal of Beijing Forestry University, 1997, 2.
489	Laopian Mountain, Chijiu Village, Fumin County	2300	102.55	25.3167	Cyclobalanopsis Delavayi	Forest	Secondary Forest	82.5753	31.1171	0.376832	loam	15.0532	NA	986.631	NA	0.613004	20	Dang C, Wu Z. Studies on the biomass of castanopsis orthacantha community[J]. Journal of Yunnan University(Natural Sciences), 1994, 16(3): 195-199.
490	Sichuan Ma'Erkang	2700	102.2	31.9	Picea Balfouriana	Forest	Planted Forest	97.8385	14.5027	0.148231	loam	8.66349	NA	773.138	NA	0.672387	28	Liu X L, Ma Q Y, Yang D S, et al. Studies on root biomass and productivity in dominant plantation populations in the mountainous land in western Sichuan[J]. Acta Ecologica Sinica, 2006, 26(2): 542-551.
491	Sichuan Wolong	2200	103.183	31	Larix Mastersiana	Forest	Planted Forest	103.058	16.6243	0.16131	loam	15.3525	NA	1178.64	NA	0.692754	22	Liu X L, Ma Q Y, Yang D S, et al. Studies on root biomass and productivity in dominant plantation populations in the mountainous land in western Sichuan[J]. Acta Ecologica Sinica, 2006, 26(2): 542-551.
492	Sichuan Miyaluo	2950	102.8	31.65	Larch-Tree	Forest	Planted Forest	173.828	34.3303	0.197495	loam	8.66349	NA	773.138	NA	0.672387	23	Liu X L, Ma Q Y, Yang D S, et al. Studies on root biomass and productivity in dominant plantation populations in the mountainous land in western Sichuan[J]. Acta Ecologica Sinica, 2006, 26(2): 542-551.
493	Liuwan Forestry, Yulin City, Guangxi	500	109.883	22.5833	China Fir	Forest	Planted Forest	97.931	18.1488	0.185322	sand	21.9922	NA	1568.5	NA	0.66068	20	Feng Z, Chen C, Zhang J, et al. The biological productivity on Chinese fir stands at different zones[J]. Acta Phytoecologica et Geobotanica Sinica, 1984, 8(2): 93-100.
494	Guangping Forestry, Hunan Huitong	300	109.633	26.8167	China Fir	Forest	Planted Forest	115.599	21.2886	0.184159	clay	16.5795	NA	1248.9	NA	0.675159	20	Feng Z, Chen C, Zhang J, et al. The biological productivity on Chinese fir stands at different zones[J]. Acta Phytoecologica et Geobotanica Sinica, 1984, 8(2): 93-100.
495	Nanwan Forestry, Henan Xinyang	100	114.017	32.1167	China Fir	Forest	Planted Forest	71.216	19.8185	0.278287	loam	15.2817	NA	1101.66	NA	0.626729	23	Feng Z, Chen C, Zhang J, et al. The biological productivity on Chinese fir stands at different zones[J]. Acta Phytoecologica et Geobotanica Sinica, 1984, 8(2): 93-100.
496	Huangmian Forestry, Guangxi	314	109.85	24.85	Evergreen Broadleaf	Forest	Secondary Forest	62.9583	27.7495	0.440761	clay	19.1863	NA	1872.77	NA	0.895601	<45	Zhang L, Luo T, Deng K, et al. Biomass and net primary productivity of secondary evergreen broadleaved forest in Huangmian Forest Farm, Guangxi[J]. The journal of applied ecology, 2004, 15(11): 2029-2033.
497	Longtan town, Huaheng County, Hunan	505	109.4	28.4833	Kaimulin	Forest	Planted Forest	0.076225	0.0102269	0.134167	clay	16.703	NA	1388.95	NA	0.747659	14	Liu X, Wen S, Feng H, et al. Biomass study of the plantation of Alnus cremastogyne burkill at different stages of age[J]. Journal of Central South University of Forestry & Technology, 2007, 2: 017.
498	Paibi Village, Huaheng County, Hunan	731	109.55	28.3833	Kaimulin	Forest	Planted Forest	0.0544465	0.00893376	0.164083	clay	16.703	NA	1388.95	NA	0.747659	7	Liu X, Wen S, Feng H, et al. Biomass study of the plantation of Alnus cremastogyne burkill at different stages of age[J]. Journal of Central South University of Forestry & Technology, 2007, 2: 017.
499	Minquan State Owned Forestry, Henan Shangqiu	60.9	114.73	34.7	Poplar	Forest	Planted Forest	257.169	40	0.15554	sand	14.296	NA	634.064	NA	0.374289	5~13	Li Q, Wan M, Pan W, et al. Study on biomass and productivity of Populus plantation in the Huanghuaihai Plain[J]. Henan Science, 2008, 26(4): 434-437.
500	Taiyue Mountain Lingkongshan Forestry, Shanxi Changzhi	925.07	112.133	36.6167	Shrub	Forest	Secondary Shrub	10.5526	20.6887	1.96053	sand	10.6951	NA	464.948	NA	0.331897	6	Chen X, Ma Q, Kang F. Studies on the biomass and productivity of typical shrubs in Taiyue Mountain, Shanxi Province[J]. Forest Reasearch-Chinese Academy of Forestr, 2002, 15(3): 309-315.
501	Weichang-Xinfeng Forestry, Hebei	1270.06	118.093	41.725	Larix Principis-Rupprechtii	Forest	Planted Forest	26.827	4.43134	0.165182	loam	5.14102	NA	445.831	NA	0.411997	12	Xu Z, Liu G, Wang G, et al. Study on biodiversity and biomass in Larix princicpis-rupprechtii Mayr. plantation community in Yanshan mountainous region[J]. Forest Resources Management, 2010, 2: 008.
502	Shiling Forestry, Lianjiang, Guangdong	52	110.15	21.65	Eucalyptus	Forest	Planted Forest	101.152	9.32849	0.0922221	sand	23.2186	NA	1614.93	NA	0.642791	7.5	Zhou Q Y, Chen S X, Han F Y, et al. Biomass-and energy allocation in Eucalyptus urophylla x Eucalyptus tereticornis plantations at different stand ages[J]. The Journal of Applied Ecology, 2010, 21(1): 16-22.
503	Puwen Tesing Forestry, Xishuangbanna	885	101.083	22.4167	Betula Alnoides	Forest	Planted Forest	71.6969	16.1797	0.225668	loam	18.2762	NA	1486.11	NA	0.779989	13	Yang D, Zhang J, Qiu Q, et al. Comparison of biomass of Betula alnoides plantations and natural secondary forests in Xishuangbanna[J]. Journal of West China Forestry Science, 2009, 1: 012.
504	Heishiling Nature Protection Area, Guangdong	392	111.883	23.45	South Asian Tropical Forests	Forest	Primary Forest	255.151	65.6479	0.257291	loam	20.9845	NA	1691.32	NA	0.748136	40~50	Yang Q, Li M, Wang B, et al. Dynamics of biomass and net primary productivity in succession of south subtropical forests in southwest Guangdong[J]. The Journal of Applied Ecology, 2003, 14(12): 2136.
505	Yulin Forestry Institute, Guangxi	140	110.583	22.8333	Michelia Macelurei	Forest	Planted Forest	148.984	41.2613	0.276952	sand	21.9922	NA	1568.5	NA	0.66068	31	Liang Y, Mian Z, Jian C, et al. A study on biomass and productivity of Michelia macclurei Dandy plantation in southeast of Guangxi[J]. China Forestry Science and Technology, 2010, 5.
506	Maoxian County Ecological Station In The Tibetan Plateau	2200	103.917	31.6667	Cercidiphyllum Japonicum	Forest	Planted Forest	69.0272	43.3848	0.628517	loam	15.3525	NA	1178.64	NA	0.692754	NA	Pan K, Liu G. Biomass research on the 10a ecological artificial community[J]. Chinese Journal of Applied Environmental Biology, 1999, 5(2): 121-130.
507	Longli Forestry, Guizhou	1130	106.983	26.45	Pinus Massoniana	Forest	Planted Forest	41.7015	6.98956	0.16761	clay	15.1415	NA	1116.89	NA	0.667977	12	Ding G. Study on biomass and productivity of Masson Pine planting stand[J]. Journal of Fujian College of Forestry, 2003, 23(1): 34-38.
508	Wufeng Mountain, Wuduqu, Gansu	1980	104.683	33.3833	Chinese Pine	Forest	Planted Forest	87.3702	15.6642	0.179286	loam	14.7873	NA	467.242	NA	0.280898	35	Yang D, Yang X Q. Studies on biomass and productivity of Pinus tabulaeformis plantation in the Wufengshang of Wudu, Gansu Province[J]. Journal of Northwest Normal University Natural Science, 2004, 1: 70-73.
509	Baotianman Nature Protection Area, Henan Neixiang	1495.74	111.95	33.4833	Oriental Oak	Forest	Secondary Forest	33.7568	9.12583	0.270341	sand	12.1985	NA	857.429	NA	0.581848	45	Liu Y, Wu Z, Guo Z. Henan day treasure net nature reserve of quercus variabilis forest biomass and productivity research[J]. The progress of science and technology and social and economic development of the 21st century (part ii), 1999.
510	Beipo Forestry, Shuixi County, Guangdong	22	109.9	21.25	Eucapyptus Urophylla	Forest	Planted Forest	65.2768	5.79855	0.0888302	sand	23.2186	NA	1614.93	NA	0.642791	1~4	Zhou Q Y, Chen S X, Han F Y, et al. Biomass-and energy allocation in Eucalyptus urophylla x Eucalyptus tereticornis plantations at different stand ages[J]. The Journal of Applied Ecology, 2010, 21(1): 16-22.
511	Huangtian Gutian County State Forest Farm, Fujian	455	118.617	25.6	China Fir and Schima Superba Mingled Forest	Forest	Planted Forest	42.8612	11.8603	0.276713	loam	12.2885	NA	1746	NA	1.25124	9	Lin J. Study on productivity of mixed forest of Chinese Fir and Schima[J]. Science and Technology of Qinghai Agriculture and Forestry, 2004, 4: 2-31.
512	Bingli Mountain, Liaoning	472	125.067	42.5667	Larix Olgensis	Forest	Planted Forest	168.838	41.6697	0.246802	loam	5.75087	NA	788.56	NA	0.678311	35~54	You W, Huo C, Xing Z, et al. Biomass and net primary productivity of Larix olgensis plantation in Bingla Mountains, Northeast China[J]. Journal of Shenyang Agricultural University, 2011, 5: 012.
513	Ansai Experimental Station	1140	109.217	36.6833	Artemisia Vestita; Stipa Bungeana	Grassland	Temperate Grassland	NA	NA	5.59	loam	9.83407	NA	530.138	NA	0.396754	NA	Zhang N, Liang Y. Studies on the below-ground/above-ground biomass ratio of natural grassland in loess hilly region[J]. Acta Prataculturae Sinica, 2002, 11(2): 72-78.
514	Wuqi Test Station	1371	108.533	37.4	Artemisia Vestita; Stipa Bungeana	Grassland	Temperate Grassland	NA	NA	14.1	loam	8.02411	NA	463.233	NA	0.381662	NA	Zhang N, Liang Y. Studies on the below-ground/above-ground biomass ratio of natural grassland in loess hilly region[J]. Acta Prataculturae Sinica, 2002, 11(2): 72-78.
515	Yichuan Testing Station	1055	110.25	36.0333	Artemisia Vestita; Stipa Bungeana	Grassland	Temperate Grassland	NA	NA	12.07	loam	9.59383	NA	608.144	NA	0.469401	NA	Zhang N, Liang Y. Studies on the below-ground/above-ground biomass ratio of natural grassland in loess hilly region[J]. Acta Prataculturae Sinica, 2002, 11(2): 72-78.
516	Changbai Mountain	800	128.533	42.2	Broad-Leaved Korean Pine Forest	Forest	Primary Forest	43.2668	10.2314	0.236472	loam	2.80978	NA	672.724	NA	0.68496	20	Jiang P, Ye J, Wu G. Woody species composition and biomass of main tree species in a 25hm plot of broad-leaved and Korean pine mixed forests of Changbai Mountain, northeast China. Journal of Beijing Forestry University, 2005, 27(2): 112-115.
517	Sichuan Songfan	3250	103.55	31.8667	Picea Purpurea	Forest	Primary Forest	98.3049	23.6624	0.240705	loam	5.95981	NA	718.652	NA	0.724833	40~51	Hong J. A study on the biomass and production of picea purpurea forest communities[J]. Acta Phytoecologica Sinica, 1986, 2: 008.
518	Qinglan Harbour, Hainan	0.148	110.733	19.4833	Sonneration Apetala	Forest	Secondary Forest	14.2428	3.32595	0.233518	sand	24.3039	NA	2050.19	NA	0.779802	5	Liao B, Zheng D, Zheng S. Biomass research on the sonneratia caseolaris. Forest Research, 1990, 3(1): 47-54.
519	Qinglan Harbour, Hainan	0.148	110.733	19.4833	Shrub Layer of Sonneration Apetala	Shrub	Natural Secondary Shrub	15.4953	9.50336	0.613307	sand	24.3039	NA	2050.19	NA	0.779802	5	Liao B, Zheng D, Zheng S. Biomass research on the sonneratia caseolaris. Forest Research, 1990, 3(1): 47-54.
520	Mangrove Forest, Wenchang County, Hainan	0.148	110.733	19.4833	Bruguiear Gymnorrhiza	Forest	Secondary Forest	55.1443	22.9274	0.415771	sand	24.3039	NA	2050.19	NA	0.779802	20	Liao B, Zheng D. Study on the forest biomass and productivity of Olive wood. Forest Research, 1991, 4(1): 22-29.
521	Mangrove Forest, Wenchang County, Hainan	0.148	110.733	19.4833	Shrub Layer of Bruguiear Gymnorrhiza	Shrub	Natural Secondary Shrub	0.728675	0.559891	0.768369	sand	24.3039	NA	2050.19	NA	0.779802	20	Liao B, Zheng D. Study on the forest biomass and productivity of Olive wood. Forest Research, 1991, 4(1): 22-29.
522	Zhuanyaogou River Basin, Shanxi Hequ	1025.83	111.2	39.1833	Tree	Forest	Planted Forest	9.2323	2.95644	0.320228	loam	8.34675	NA	406.251	NA	0.315155	5~24	Wang M, Li H. Quantitative study on the soil water dynamics of various forest plantations in the loess plateau region in northwestern Shanxi [China][J]. Acta Ecologica Sinica, 1995, 15.
523	Yinshan Forestry, Shanxi Hequ	1291	111.383	39.2	Chinese Pine	Forest	Planted Forest	8.71506	1.5735	0.18055	loam	8.34675	NA	406.251	NA	0.315155	22	Wang M, Li H. Quantitative study on the soil water dynamics of various forest plantations in the loess plateau region in northwestern Shanxi [China][J]. Acta Ecologica Sinica, 1995, 15.
524	Zhuanyaogou River Basin, Shanxi Hequ	1007.99	111.2	39.1833	Caragana	Shrub	Planted Shrub	3.42468	3.52269	1.02862	loam	8.34675	NA	406.251	NA	0.315155	20	Wang M, Li H. Quantitative study on the soil water dynamics of various forest plantations in the loess plateau region in northwestern Shanxi [China][J]. Acta Ecologica Sinica, 1995, 15.
525	Hegang Village Seabeach, Qiongshan County, Hainan	10.86	110.617	19.8833	Hailian Mangrove Forest	Forest	Primary Forest	248.562	171.85	0.691378	loam	24.0719	NA	1679.04	NA	0.645737	55	Lin P, Lu C, Wang G, et al. The biomass and productivity of the mangrove forest[J]. Journal of Xiamen University(Natural Science), 1990, 29(2): 209-213.
526	Fenyi County, Jiangxi	172.34	114.563	27.4114	Liriodendron Chinense	Forest	Planted Forest	49.0789	9.48548	0.19327	sand	17.3679	NA	1612.31	NA	0.831976	9	Huang T, Zhong Q, Peng X. Study on biomass and productivity of Liriodendron Chinense Plantation[J]. Forest Science And Technology, 2000, 9: 005.
527	Xiaohugong Area, Fujian	240	117.433	36.1833	Castanopsis Kawakamii	Forest	Planted Forest	180.087	44.4201	0.246659	loam	12.7691	NA	703.533	NA	0.444943	28	Yan Z. Biomass and its allocation in a 28-year-old Castanopsis kawakamii plantation[J]. Journal of Fujian College of Forestry, 1996, 2.
528	Yinchuan Botanic Garden	1166	106.167	38.4167	Shrub	Shrub	Planted Shrub	874.03	396.903	0.454107	loam	8.98283	NA	192.018	NA	0.146721	NA	Li Z, Zhu Q, Li J. A comparison of photosynthetic carbon sequestration of four shrubs in Ningxia[J]. Pratacultural Science, 2012, 3: 005.
529	Hong Kong Kuanyinshan	173	114.117	22.4333	Shrub	Shrub	Natural Shrub	13.2736	11.5831	0.872645	sand	22.5338	NA	1899.26	NA	0.782241	NA	Guan D. Energy production of plants in grass, Dicranopter is dichotoma and Rhodomyrtus tomentosa communities in Hong Kong[J]. Chinese Journal of Applied Ecology, 2001, 12(3): 374-378.
530	Xiyao Village, Shanxi	1550	112	38.6833	Shrub	Shrub	Natural Shrub	NA	NA	0.505	loam	5.14754	NA	468.664	NA	0.439069	NA	Ning WTGJL, Yun Z. Photosynthetic and morphological responses and plasticity of four naturally-regenerated shrubs under forest light environments[J]. Scientia Silvae Sinicae, 2011, 6: 011.
531	Gushan Reservoir, Fanshi County, Shanxi	1150	113.85	39.2667	Carex Community	Grassland	Temperate Grassland	3.38892	10.3528	3.0549	sand	-2.40523	NA	778.452	NA	1.23079	NA	Wang G, Zhang F, Shang G, et al. A study on the biomass of Carex Dispalata community in Flood Plain Grassland of Hutuo Rivers,Shanxi[J]. Chinese Journal of Grassland, 2003, 25(5): 23-26.
532	Zhaosu Stud-Farm, Zhongtian Mountains	2606	81.0292	42.5458	Subalpine Meadow	Grassland	Temperate Grassland	26.2393	54.8223	2.08932	sand	3.33321	NA	510.748	NA	0.561069	NA	Yun J, Wang W, Aa S, et al. Study on the biomass of rangelands located on different vertical band spectrums in Zhaosu Horse Farm[J]. Pratacultural Science, 2009, 1: 004.
533	Zhaosu Stud-Farm, Zhongtian Mountains	2319	80.8892	43.2139	Middle Mountain Steppe	Grassland	Temperate Grassland	19.4441	52.5342	2.7018	loam	3.33321	NA	510.748	NA	0.561069	NA	Yun J, Wang W, Aa S, et al. Study on the biomass of rangelands located on different vertical band spectrums in Zhaosu Horse Farm[J]. Pratacultural Science, 2009, 1: 004.
534	Zhaosu Stud-Farm, Zhongtian Mountains	2052	80.9889	43.1592	Upland Meadow	Grassland	Temperate Grassland	20.8711	38.6504	1.85186	loam	3.33321	NA	510.748	NA	0.561069	NA	Yun J, Wang W, Aa S, et al. Study on the biomass of rangelands located on different vertical band spectrums in Zhaosu Horse Farm[J]. Pratacultural Science, 2009, 1: 004.
535	Zhaosu Stud-Farm, Zhongtian Mountains	1884	80.9978	43.1267	Mountain Front Alluvial Fan Meadow	Grassland	Temperate Grassland	25.2001	52.6542	2.08944	loam	3.33321	NA	510.748	NA	0.561069	NA	Yun J, Wang W, Aa S, et al. Study on the biomass of rangelands located on different vertical band spectrums in Zhaosu Horse Farm[J]. Pratacultural Science, 2009, 1: 004.
536	Zhaosu Stud-Farm, Zhongtian Mountains	1874	80.9464	43.1117	Upland Meadow Steppe	Grassland	Temperate Grassland	16.1476	34.7894	2.15447	loam	3.33321	NA	510.748	NA	0.561069	NA	Yun J, Wang W, Aa S, et al. Study on the biomass of rangelands located on different vertical band spectrums in Zhaosu Horse Farm[J]. Pratacultural Science, 2009, 1: 004.
537	Zhaosu Stud-Farm, Zhongtian Mountains	1826	80.9975	42.8567	Upland Steppe	Grassland	Temperate Grassland	19.4182	36.4498	1.87709	loam	3.33321	NA	510.748	NA	0.561069	NA	Yun J, Wang W, Aa S, et al. Study on the biomass of rangelands located on different vertical band spectrums in Zhaosu Horse Farm[J]. Pratacultural Science, 2009, 1: 004.
538	Zhaosu Stud-Farm, Zhongtian Mountains	1668	81.0044	43.0197	The Beach Terrace Meadow Steppe	Grassland	Temperate Grassland	15.6733	19.9654	1.27384	loam	3.33321	NA	510.748	NA	0.561069	NA	Yun J, Wang W, Aa S, et al. Study on the biomass of rangelands located on different vertical band spectrums in Zhaosu Horse Farm[J]. Pratacultural Science, 2009, 1: 004.
539	Hongchiba Area of Xixian, Chongqing	1484	109.207	31.4269	Mountain Meadows	Grassland	Temperate Grassland	5.1972	8.9073	1.67	loam	16.833	NA	1108.01	NA	0.596464	NA	Song L, Fan J, Zhong H. Changes of biomass and species richness of grassland community along an altitude gradient in Hongchiba, Chongqing[J]. Acta Agrestia Sinica, 2010, 18.
540	Hongchiba Area of Xixian, Chongqing	1657	109.151	31.4492	Mountain Meadows	Grassland	Temperate Grassland	4.4476	8.21192	1.89	loam	16.833	NA	1108.01	NA	0.596464	NA	Song L, Fan J, Zhong H. Changes of biomass and species richness of grassland community along an altitude gradient in Hongchiba, Chongqing[J]. Acta Agrestia Sinica, 2010, 18.
541	Hongchiba Area of Xixian, Chongqing	1759	109.069	31.5417	Mountain Meadows	Grassland	Temperate Grassland	3.3342	8.77737	2.69	loam	16.833	NA	1108.01	NA	0.596464	NA	Song L, Fan J, Zhong H. Changes of biomass and species richness of grassland community along an altitude gradient in Hongchiba, Chongqing[J]. Acta Agrestia Sinica, 2010, 18.
542	Hongchiba Area of Xixian, Chongqing	1890	109.018	31.5593	Mountain Meadows	Grassland	Temperate Grassland	4.0914	7.23755	1.86	loam	16.833	NA	1108.01	NA	0.596464	NA	Song L, Fan J, Zhong H. Changes of biomass and species richness of grassland community along an altitude gradient in Hongchiba, Chongqing[J]. Acta Agrestia Sinica, 2010, 18.
543	Hongchiba Area of Xixian, Chongqing	1965	109.094	31.5104	Mountain Meadows	Grassland	Temperate Grassland	2.78365	8.68264	3.23	loam	16.833	NA	1108.01	NA	0.596464	NA	Song L, Fan J, Zhong H. Changes of biomass and species richness of grassland community along an altitude gradient in Hongchiba, Chongqing[J]. Acta Agrestia Sinica, 2010, 18.
544	Hongchiba Area of Xixian, Chongqing	2054	108.943	31.6366	Mountain Meadows	Grassland	Temperate Grassland	2.66382	10.3496	3.81	loam	16.833	NA	1108.01	NA	0.596464	NA	Song L, Fan J, Zhong H. Changes of biomass and species richness of grassland community along an altitude gradient in Hongchiba, Chongqing[J]. Acta Agrestia Sinica, 2010, 18.
545	Hongchiba Area of Xixian, Chongqing	2192.7	109	31.5667	Mountain Meadows	Grassland	Temperate Grassland	3.04622	8.1509	2.89	loam	16.833	NA	1108.01	NA	0.596464	NA	Song L, Fan J, Zhong H. Changes of biomass and species richness of grassland community along an altitude gradient in Hongchiba, Chongqing[J]. Acta Agrestia Sinica, 2010, 18.
546	Hongchiba Area of Xixian, Chongqing	2454.2	109	31.5833	Mountain Meadows	Grassland	Temperate Grassland	2.98126	9.97279	4.188	loam	16.833	NA	1108.01	NA	0.596464	NA	Song L, Fan J, Zhong H. Changes of biomass and species richness of grassland community along an altitude gradient in Hongchiba, Chongqing[J]. Acta Agrestia Sinica, 2010, 18.
547	Bailihuang Meadow, Hubei Yichang	1200	110.525	30.9167	Ryegrass; White Clover	Grassland	Temperate Grassland	3.48894	6.40173	1.83486	loam	17.3738	NA	1090.47	NA	0.567299	12	Dai W, Wen H, Jia S. A study on biomass in Perennial ryegrass/white clover mixed pasture[J]. Acta Agrestia Sinica, 1995, 2: 006.
548	Graham Beach, Qinhai	4254.51	100.218	34.4658	Alpine Meadow	Grassland	Alpine Grassland	3.64132	48.5164	13.3239	loam	0.55479	NA	422.261	NA	0.558694	NA	Chang X,Wang, Y. Investigation on biomass of different vegetational type of grassland in alpine meadow of Gemutan[J]. Chinese Qinghai Journal of Animal and Veterinary Sciences, 2010, 3: 004.
549	Bayanwula	1119.36	117.3	44.35	Typical Steppe	Grassland	Temperate Grassland	NA	NA	13.76	clay	1.53593	NA	333.344	NA	0.35628	NA	Wang W, Peng S, Fang J. Biomass distribution of natural grasslands and it response to climate change in North China[J]. Arid Zone Research, 2008, 1: 015.
550	Changling County	520.55	120.5	44.42	Typical Steppe	Grassland	Temperate Grassland	NA	NA	7.865	loam	6.45507	NA	373.242	NA	0.309875	NA	Wang W, Peng S, Fang J. Biomass distribution of natural grasslands and it response to climate change in North China[J]. Arid Zone Research, 2008, 1: 015.
551	Xilin River	956.54	116.4	44.47	Typical Steppe	Grassland	Temperate Grassland	NA	NA	12.61	loam	2.36487	NA	277.756	NA	0.278892	NA	Wang W, Peng S, Fang J. Biomass distribution of natural grasslands and it response to climate change in North China[J]. Arid Zone Research, 2008, 1: 015.
552	Horqin Right Front Banner	257.27	122.2	46.02	Typical Steppe	Grassland	Temperate Grassland	NA	NA	11.23	loam	4.84092	NA	420.36	NA	0.373579	NA	Wang W, Peng S, Fang J. Biomass distribution of natural grasslands and it response to climate change in North China[J]. Arid Zone Research, 2008, 1: 015.
553	Cai Jiachuan	799.02	109.5	35.36	Forest Steppe	Grassland	Temperate Grassland	NA	NA	4.6995	loam	9.59383	NA	608.144	NA	0.469401	NA	Wang W, Peng S, Fang J. Biomass distribution of natural grasslands and it response to climate change in North China[J]. Arid Zone Research, 2008, 1: 015.
554	Liandaowan	1166.8	109.2	36.52	Forest Steppe	Grassland	Temperate Grassland	NA	NA	2.8035	loam	9.83407	NA	530.138	NA	0.396754	NA	Wang W, Peng S, Fang J. Biomass distribution of natural grasslands and it response to climate change in North China[J]. Arid Zone Research, 2008, 1: 015.
555	Zhenwudong	1341.28	109.2	36.52	Typical Steppe	Grassland	Temperate Grassland	NA	NA	7.6645	loam	9.83407	NA	530.138	NA	0.396754	NA	Wang W, Peng S, Fang J. Biomass distribution of natural grasslands and it response to climate change in North China[J]. Arid Zone Research, 2008, 1: 015.
556	Xilin River	1404.32	116.4	43.43	Typical Steppe	Grassland	Temperate Grassland	NA	NA	6.65375	loam	2.36487	NA	277.756	NA	0.278892	NA	Wang W, Peng S, Fang J. Biomass distribution of natural grasslands and it response to climate change in North China[J]. Arid Zone Research, 2008, 1: 015.
557	Ecological Stations	1386.49	116.4	43.43	Typical Steppe	Grassland	Temperate Grassland	NA	NA	4.13	loam	2.36487	NA	277.756	NA	0.278892	NA	Wang W, Peng S, Fang J. Biomass distribution of natural grasslands and it response to climate change in North China[J]. Arid Zone Research, 2008, 1: 015.
558	Xilin River	954.01	116.4	44.47	Typical Steppe	Grassland	Temperate Grassland	NA	NA	14.9	loam	2.36487	NA	277.756	NA	0.278892	NA	Wang W, Peng S, Fang J. Biomass distribution of natural grasslands and it response to climate change in North China[J]. Arid Zone Research, 2008, 1: 015.
559	Xilin River	1392.85	116.4	43.43	Typical Steppe	Grassland	Temperate Grassland	NA	NA	12.73	loam	2.36487	NA	277.756	NA	0.278892	NA	Wang W, Peng S, Fang J. Biomass distribution of natural grasslands and it response to climate change in North China[J]. Arid Zone Research, 2008, 1: 015.
560	Zhenglan County	1363.08	116	42.13	Typical Steppe	Grassland	Temperate Grassland	NA	NA	4.844	loam	2.19663	NA	379.65	NA	0.404251	NA	Wang W, Peng S, Fang J. Biomass distribution of natural grasslands and it response to climate change in North China[J]. Arid Zone Research, 2008, 1: 015.
561	Wulanchabu	1299.6	111.5	42.13	Typical Steppe	Grassland	Temperate Grassland	NA	NA	13.605	loam	3.56447	NA	311.691	NA	0.311733	NA	Wang W, Peng S, Fang J. Biomass distribution of natural grasslands and it response to climate change in North China[J]. Arid Zone Research, 2008, 1: 015.
562	Darhan Muminggan	1158.72	110.2	42.23	Desert Steppe	Grassland	Temperate Grassland	NA	NA	10.59	loam	5.24752	NA	171.061	NA	0.151746	NA	Wang W, Peng S, Fang J. Biomass distribution of natural grasslands and it response to climate change in North China[J]. Arid Zone Research, 2008, 1: 015.
563	Baiyinxile, Xilingol	1326.25	111.5	42.15	Desert Steppe	Grassland	Temperate Grassland	NA	NA	10.74	loam	3.56447	NA	311.691	NA	0.311733	NA	Wang W, Peng S, Fang J. Biomass distribution of natural grasslands and it response to climate change in North China[J]. Arid Zone Research, 2008, 1: 015.
564	Haibei	3205.7	101.4	37.22	Typical Steppe	Grassland	Temperate Grassland	NA	NA	7.054	loam	0.83591	NA	525.509	NA	0.682018	NA	Wang W, Peng S, Fang J. Biomass distribution of natural grasslands and it response to climate change in North China[J]. Arid Zone Research, 2008, 1: 015.
565	Haibei	4121.56	101.2	37.37	Alpine Meadow	Grassland	Alpine Grassland	NA	NA	10.685	sand	0.83591	NA	525.509	NA	0.682018	NA	Wang W, Peng S, Fang J. Biomass distribution of natural grasslands and it response to climate change in North China[J]. Arid Zone Research, 2008, 1: 015.
566	Jinqiang River	2405.67	103.3	37.4	Alpine Meadow	Grassland	Alpine Grassland	NA	NA	8.86167	loam	1.28021	NA	263.699	NA	0.331473	NA	Wang W, Peng S, Fang J. Biomass distribution of natural grasslands and it response to climate change in North China[J]. Arid Zone Research, 2008, 1: 015.
567	Yongfeng	2323.71	103.3	37.4	Alpine Grassland	Grassland	Alpine Grassland	NA	NA	9.495	loam	1.28021	NA	263.699	NA	0.331473	NA	Wang W, Peng S, Fang J. Biomass distribution of natural grasslands and it response to climate change in North China[J]. Arid Zone Research, 2008, 1: 015.
568	Maqen County	0	100.1	34.39	Alpine Meadow	Grassland	Alpine Grassland	NA	NA	11.865	sand	-0.85805	NA	548.218	NA	0.806653	NA	Wang W, Peng S, Fang J. Biomass distribution of natural grasslands and it response to climate change in North China[J]. Arid Zone Research, 2008, 1: 015.
569	Bazhagu Mountain, Sichuan	2300	102	33.7333	Middle Mountain Shrub-Meadow	Grassland	Temperate Grassland	3.23956	18.3575	5.66667	loam	0.69314	NA	750.112	NA	1.01919	NA	Shou Z, You G, Chao P, et al. Seasonal dynamics of phyto-biomass in Subtropical mountainous grassland in western Sichuan Basin[J]. Chinese Journal of Ecology, 1989, 4: 000.
570	Mount Emei, Sichuan	3090	103.333	29.5	Mountain Meadow Grassland	Grassland	Temperate Grassland	4.50998	22.9855	5.09658	loam	3.17555	NA	1781.8	NA	2.13617	NA	Shou Z, You G, Chao P, et al. Seasonal dynamics of phyto-biomass in Subtropical mountainous grassland in western Sichuan Basin[J]. Chinese Journal of Ecology, 1989, 4: 000.
571	Tianshengquan, Nanxian, Gansu	3445	97.2864	39.7958	Alpine Grassland	Grassland	Alpine Grassland	0.317086	3.80003	11.9842	loam	7.1936	NA	63.8932	NA	0.0534008	NA	Huang D, Yu L, Zhang Y, et al. Study on root-shoot ratios of natural grasslands and their relationships with climatic factors in the Northern Slopes of the Qilian Mountains[J]. Arid Zone Research, 2011, 6: 019.
572	Niuxindun, Nanxian, Gansu	2950	99.8231	38.7719	Mountain Meadow Grassland	Grassland	Temperate Grassland	0.467126	4.30216	9.20985	loam	-2.89475	NA	414.792	NA	0.662732	NA	Huang D, Yu L, Zhang Y, et al. Study on root-shoot ratios of natural grasslands and their relationships with climatic factors in the Northern Slopes of the Qilian Mountains[J]. Arid Zone Research, 2011, 6: 019.
573	Manchangtan, Nanxian, Gansu	2785	99.8867	38.8069	Upland Meadow	Grassland	Temperate Grassland	0.428116	4.64425	10.8481	loam	-2.89475	NA	414.792	NA	0.662732	NA	Huang D, Yu L, Zhang Y, et al. Study on root-shoot ratios of natural grasslands and their relationships with climatic factors in the Northern Slopes of the Qilian Mountains[J]. Arid Zone Research, 2011, 6: 019.
574	Tibetan 01	3255	100.79	36.49	Alpine Steppe	Grassland	Alpine Grassland	2.67472	15.1501	5.66417	loam	3.9567	NA	315.287	NA	0.338803	NA	Yang Y, Fang J, Ma W, et al. Large-scale pattern of biomass partitioning across China's grasslands[J]. Global Ecology and Biogeography, 2010, 19(2): 268-277.
575	Tibetan 02	3225	100.07	35.47	Alpine Steppe	Grassland	Alpine Grassland	0.818221	4.03509	4.93154	loam	1.39116	NA	363.494	NA	0.459572	NA	Yang Y, Fang J, Ma W, et al. Large-scale pattern of biomass partitioning across China's grasslands[J]. Global Ecology and Biogeography, 2010, 19(2): 268-277.
576	Tibetan 03	3016	101.02	36.87	Alpine Steppe	Grassland	Alpine Grassland	1.19932	4.74428	3.9558	loam	3.9567	NA	315.287	NA	0.338803	NA	Yang Y, Fang J, Ma W, et al. Large-scale pattern of biomass partitioning across China's grasslands[J]. Global Ecology and Biogeography, 2010, 19(2): 268-277.
577	Tibetan 04	3071	100.92	36.98	Alpine Steppe	Grassland	Alpine Grassland	1.88051	4.36218	2.31968	loam	3.9567	NA	315.287	NA	0.338803	NA	Yang Y, Fang J, Ma W, et al. Large-scale pattern of biomass partitioning across China's grasslands[J]. Global Ecology and Biogeography, 2010, 19(2): 268-277.
578	Tibetan 05	3468	98.38	37.28	Alpine Steppe	Grassland	Alpine Grassland	0.320086	1.74047	5.4375	loam	1.7452	NA	210.461	NA	0.254236	NA	Yang Y, Fang J, Ma W, et al. Large-scale pattern of biomass partitioning across China's grasslands[J]. Global Ecology and Biogeography, 2010, 19(2): 268-277.
579	Tibetan 06	3670	98.93	36.95	Alpine Steppe	Grassland	Alpine Grassland	1.04128	7.63306	7.33045	loam	1.7452	NA	210.461	NA	0.254236	NA	Yang Y, Fang J, Ma W, et al. Large-scale pattern of biomass partitioning across China's grasslands[J]. Global Ecology and Biogeography, 2010, 19(2): 268-277.
580	Tibetan 07	3177	99.31	36.7	Alpine Steppe	Grassland	Alpine Grassland	1.82949	18.353	10.0317	loam	1.7452	NA	210.461	NA	0.254236	NA	Yang Y, Fang J, Ma W, et al. Large-scale pattern of biomass partitioning across China's grasslands[J]. Global Ecology and Biogeography, 2010, 19(2): 268-277.
581	Tibetan 08	3247	99.58	37.14	Alpine Steppe	Grassland	Alpine Grassland	1.25234	4.68026	3.73722	loam	-0.23958	NA	381.631	NA	0.532247	NA	Yang Y, Fang J, Ma W, et al. Large-scale pattern of biomass partitioning across China's grasslands[J]. Global Ecology and Biogeography, 2010, 19(2): 268-277.
582	Tibetan 09	4601	93.87	35.51	Alpine Steppe	Grassland	Alpine Grassland	0.583157	2.06856	3.54717	sand	-5.29017	NA	286.441	NA	0.54955	NA	Yang Y, Fang J, Ma W, et al. Large-scale pattern of biomass partitioning across China's grasslands[J]. Global Ecology and Biogeography, 2010, 19(2): 268-277.
583	Tibetan 10	4601	93.87	35.51	Alpine Steppe	Grassland	Alpine Grassland	0.376102	1.66045	4.41489	sand	-5.29017	NA	286.441	NA	0.54955	NA	Yang Y, Fang J, Ma W, et al. Large-scale pattern of biomass partitioning across China's grasslands[J]. Global Ecology and Biogeography, 2010, 19(2): 268-277.
584	Tibetan 11	4557	92.95	34.94	Alpine Steppe	Grassland	Alpine Grassland	1.35136	5.04136	3.73057	loam	-5.29017	NA	286.441	NA	0.54955	NA	Yang Y, Fang J, Ma W, et al. Large-scale pattern of biomass partitioning across China's grasslands[J]. Global Ecology and Biogeography, 2010, 19(2): 268-277.
585	Tibetan 12	4625	92.62	34.38	Alpine Steppe	Grassland	Alpine Grassland	1.52241	5.88659	3.86662	sand	-3.9439	NA	288.7	NA	0.50047	NA	Yang Y, Fang J, Ma W, et al. Large-scale pattern of biomass partitioning across China's grasslands[J]. Global Ecology and Biogeography, 2010, 19(2): 268-277.
586	Tibetan 13	4535	92.45	34.21	Alpine Steppe	Grassland	Alpine Grassland	0.595161	1.1113	1.86723	sand	-3.9439	NA	288.7	NA	0.50047	NA	Yang Y, Fang J, Ma W, et al. Large-scale pattern of biomass partitioning across China's grasslands[J]. Global Ecology and Biogeography, 2010, 19(2): 268-277.
587	Tibetan 14	4622	92.36	33.95	Alpine Steppe	Grassland	Alpine Grassland	0.805217	0.655177	0.813665	sand	-3.9439	NA	288.7	NA	0.50047	NA	Yang Y, Fang J, Ma W, et al. Large-scale pattern of biomass partitioning across China's grasslands[J]. Global Ecology and Biogeography, 2010, 19(2): 268-277.
588	Tibetan 15	4675	92.09	33.75	Alpine Steppe	Grassland	Alpine Grassland	0.966261	4.16312	4.30849	clay	-3.9439	NA	288.7	NA	0.50047	NA	Yang Y, Fang J, Ma W, et al. Large-scale pattern of biomass partitioning across China's grasslands[J]. Global Ecology and Biogeography, 2010, 19(2): 268-277.
589	Tibetan 16	4700	92.76	34.6	Alpine Steppe	Grassland	Alpine Grassland	0.730197	2.76275	3.78356	sand	-3.9439	NA	288.7	NA	0.50047	NA	Yang Y, Fang J, Ma W, et al. Large-scale pattern of biomass partitioning across China's grasslands[J]. Global Ecology and Biogeography, 2010, 19(2): 268-277.
590	Tibetan 17	4598	91.07	31.5	Alpine Steppe	Grassland	Alpine Grassland	0.573155	2.17359	3.79232	loam	-1.17764	NA	431.677	NA	0.645149	NA	Yang Y, Fang J, Ma W, et al. Large-scale pattern of biomass partitioning across China's grasslands[J]. Global Ecology and Biogeography, 2010, 19(2): 268-277.
591	Tibetan 18	4674	91.67	31.5	Alpine Steppe	Grassland	Alpine Grassland	0.195053	1.26934	6.50769	sand	-1.17764	NA	431.677	NA	0.645149	NA	Yang Y, Fang J, Ma W, et al. Large-scale pattern of biomass partitioning across China's grasslands[J]. Global Ecology and Biogeography, 2010, 19(2): 268-277.
592	Tibetan 19	4655	90.42	31.41	Alpine Steppe	Grassland	Alpine Grassland	0.346093	3.42492	9.89595	loam	-0.83235	NA	316.096	NA	0.467737	NA	Yang Y, Fang J, Ma W, et al. Large-scale pattern of biomass partitioning across China's grasslands[J]. Global Ecology and Biogeography, 2010, 19(2): 268-277.
593	Tibetan 20	4742	90.11	31.4	Alpine Steppe	Grassland	Alpine Grassland	0.3691	2.88778	7.82385	loam	-0.83235	NA	316.096	NA	0.467737	NA	Yang Y, Fang J, Ma W, et al. Large-scale pattern of biomass partitioning across China's grasslands[J]. Global Ecology and Biogeography, 2010, 19(2): 268-277.
594	Tibetan 21	4575	89.31	31.97	Alpine Steppe	Grassland	Alpine Grassland	0.14904	0.968261	6.49664	loam	-0.83235	NA	316.096	NA	0.467737	NA	Yang Y, Fang J, Ma W, et al. Large-scale pattern of biomass partitioning across China's grasslands[J]. Global Ecology and Biogeography, 2010, 19(2): 268-277.
595	Tibetan 22	4596	89.99	31.12	Alpine Steppe	Grassland	Alpine Grassland	0.361097	1.33336	3.69252	sand	-0.83235	NA	316.096	NA	0.467737	NA	Yang Y, Fang J, Ma W, et al. Large-scale pattern of biomass partitioning across China's grasslands[J]. Global Ecology and Biogeography, 2010, 19(2): 268-277.
596	Tibetan 23	4588	88.69	32.16	Alpine Steppe	Grassland	Alpine Grassland	0.3721	1.08229	2.9086	loam	0.1022	NA	316.527	NA	0.44501	NA	Yang Y, Fang J, Ma W, et al. Large-scale pattern of biomass partitioning across China's grasslands[J]. Global Ecology and Biogeography, 2010, 19(2): 268-277.
597	Tibetan 24	4601	88.33	32.09	Alpine Steppe	Grassland	Alpine Grassland	0.201054	1.00227	4.98507	loam	0.1022	NA	316.527	NA	0.44501	NA	Yang Y, Fang J, Ma W, et al. Large-scale pattern of biomass partitioning across China's grasslands[J]. Global Ecology and Biogeography, 2010, 19(2): 268-277.
598	Tibetan 25	4540	87.21	31.87	Alpine Steppe	Grassland	Alpine Grassland	0.151041	0.51714	3.42384	loam	0.1022	NA	316.527	NA	0.44501	NA	Yang Y, Fang J, Ma W, et al. Large-scale pattern of biomass partitioning across China's grasslands[J]. Global Ecology and Biogeography, 2010, 19(2): 268-277.
599	Tibetan 26	4523	87.25	31.79	Alpine Steppe	Grassland	Alpine Grassland	0.145039	0.688186	4.74483	loam	0.1022	NA	316.527	NA	0.44501	NA	Yang Y, Fang J, Ma W, et al. Large-scale pattern of biomass partitioning across China's grasslands[J]. Global Ecology and Biogeography, 2010, 19(2): 268-277.
600	Tibetan 27	4665	86.57	31.93	Alpine Steppe	Grassland	Alpine Grassland	0.253068	1.23233	4.86957	loam	0.1022	NA	316.527	NA	0.44501	NA	Yang Y, Fang J, Ma W, et al. Large-scale pattern of biomass partitioning across China's grasslands[J]. Global Ecology and Biogeography, 2010, 19(2): 268-277.
601	Tibetan 28	4661	85.99	32.08	Alpine Steppe	Grassland	Alpine Grassland	0.232063	1.55542	6.70259	loam	0.1022	NA	316.527	NA	0.44501	NA	Yang Y, Fang J, Ma W, et al. Large-scale pattern of biomass partitioning across China's grasslands[J]. Global Ecology and Biogeography, 2010, 19(2): 268-277.
602	Tibetan 29	4560	85.3	32.19	Alpine Steppe	Grassland	Alpine Grassland	0.521141	3.09183	5.93282	loam	0.1022	NA	316.527	NA	0.44501	NA	Yang Y, Fang J, Ma W, et al. Large-scale pattern of biomass partitioning across China's grasslands[J]. Global Ecology and Biogeography, 2010, 19(2): 268-277.
603	Tibetan 30	4703	85.15	31.03	Alpine Steppe	Grassland	Alpine Grassland	0.196053	1.22833	6.26531	loam	2.66426	NA	287.002	NA	0.345502	NA	Yang Y, Fang J, Ma W, et al. Large-scale pattern of biomass partitioning across China's grasslands[J]. Global Ecology and Biogeography, 2010, 19(2): 268-277.
604	Tibetan 31	5168	85.77	29.81	Alpine Steppe	Grassland	Alpine Grassland	0.405109	1.71446	4.2321	sand	2.66426	NA	287.002	NA	0.345502	NA	Yang Y, Fang J, Ma W, et al. Large-scale pattern of biomass partitioning across China's grasslands[J]. Global Ecology and Biogeography, 2010, 19(2): 268-277.
605	Tibetan 32	3277	100.89	36.32	Alpine Steppe	Grassland	Alpine Grassland	1.26934	6.63379	5.22616	loam	3.9567	NA	315.287	NA	0.338803	NA	Yang Y, Fang J, Ma W, et al. Large-scale pattern of biomass partitioning across China's grasslands[J]. Global Ecology and Biogeography, 2010, 19(2): 268-277.
606	Tibetan 33	2990	100.39	36.09	Alpine Steppe	Grassland	Alpine Grassland	0.707191	5.61352	7.93777	sand	3.9567	NA	315.287	NA	0.338803	NA	Yang Y, Fang J, Ma W, et al. Large-scale pattern of biomass partitioning across China's grasslands[J]. Global Ecology and Biogeography, 2010, 19(2): 268-277.
607	Tibetan 34	3078	100.22	36	Alpine Steppe	Grassland	Alpine Grassland	0.735199	7.0539	9.59456	loam	3.9567	NA	315.287	NA	0.338803	NA	Yang Y, Fang J, Ma W, et al. Large-scale pattern of biomass partitioning across China's grasslands[J]. Global Ecology and Biogeography, 2010, 19(2): 268-277.
608	Tibetan 35	3231	100.07	35.93	Alpine Steppe	Grassland	Alpine Grassland	1.21633	7.63106	6.27385	loam	1.39116	NA	363.494	NA	0.459572	NA	Yang Y, Fang J, Ma W, et al. Large-scale pattern of biomass partitioning across China's grasslands[J]. Global Ecology and Biogeography, 2010, 19(2): 268-277.
609	Tibetan 36	3184	100.23	35.76	Alpine Steppe	Grassland	Alpine Grassland	0.789213	2.01354	2.55133	loam	1.39116	NA	363.494	NA	0.459572	NA	Yang Y, Fang J, Ma W, et al. Large-scale pattern of biomass partitioning across China's grasslands[J]. Global Ecology and Biogeography, 2010, 19(2): 268-277.
610	Tibetan 37	3253	100.78	35.59	Alpine Steppe	Grassland	Alpine Grassland	0.701189	3.15985	4.50642	loam	0.55479	NA	422.261	NA	0.558694	NA	Yang Y, Fang J, Ma W, et al. Large-scale pattern of biomass partitioning across China's grasslands[J]. Global Ecology and Biogeography, 2010, 19(2): 268-277.
611	Tibetan 38	3253	100.93	35.35	Alpine Steppe	Grassland	Alpine Grassland	0.820221	3.47394	4.23537	loam	0.55479	NA	422.261	NA	0.558694	NA	Yang Y, Fang J, Ma W, et al. Large-scale pattern of biomass partitioning across China's grasslands[J]. Global Ecology and Biogeography, 2010, 19(2): 268-277.
612	Tibetan 39	4158	99.18	35.36	Alpine Steppe	Grassland	Alpine Grassland	0.476129	2.2206	4.66387	sand	1.39116	NA	363.494	NA	0.459572	NA	Yang Y, Fang J, Ma W, et al. Large-scale pattern of biomass partitioning across China's grasslands[J]. Global Ecology and Biogeography, 2010, 19(2): 268-277.
613	Tibetan 40	4002	99.39	35.43	Alpine Steppe	Grassland	Alpine Grassland	0.608164	4.02109	6.61184	sand	1.39116	NA	363.494	NA	0.459572	NA	Yang Y, Fang J, Ma W, et al. Large-scale pattern of biomass partitioning across China's grasslands[J]. Global Ecology and Biogeography, 2010, 19(2): 268-277.
614	Tibetan 41	4089	99.48	35.44	Alpine Steppe	Grassland	Alpine Grassland	0.574155	4.02609	7.0122	sand	1.39116	NA	363.494	NA	0.459572	NA	Yang Y, Fang J, Ma W, et al. Large-scale pattern of biomass partitioning across China's grasslands[J]. Global Ecology and Biogeography, 2010, 19(2): 268-277.
615	Tibetan 42	4297	98.58	34.99	Alpine Steppe	Grassland	Alpine Grassland	0.565153	2.9468	5.21416	sand	-3.6771	NA	319.764	NA	0.546997	NA	Yang Y, Fang J, Ma W, et al. Large-scale pattern of biomass partitioning across China's grasslands[J]. Global Ecology and Biogeography, 2010, 19(2): 268-277.
616	Tibetan 43	4219	98.45	34.85	Alpine Steppe	Grassland	Alpine Grassland	0.645174	4.37018	6.77364	sand	-3.6771	NA	319.764	NA	0.546997	NA	Yang Y, Fang J, Ma W, et al. Large-scale pattern of biomass partitioning across China's grasslands[J]. Global Ecology and Biogeography, 2010, 19(2): 268-277.
617	Tibetan 44	4229	98.25	34.88	Alpine Steppe	Grassland	Alpine Grassland	0.546147	4.0651	7.44322	sand	-3.6771	NA	319.764	NA	0.546997	NA	Yang Y, Fang J, Ma W, et al. Large-scale pattern of biomass partitioning across China's grasslands[J]. Global Ecology and Biogeography, 2010, 19(2): 268-277.
618	Tibetan 45	4254	98.21	34.9	Alpine Steppe	Grassland	Alpine Grassland	0.627169	3.66799	5.84848	sand	-3.6771	NA	319.764	NA	0.546997	NA	Yang Y, Fang J, Ma W, et al. Large-scale pattern of biomass partitioning across China's grasslands[J]. Global Ecology and Biogeography, 2010, 19(2): 268-277.
619	Tibetan 46	4219	98.14	34.93	Alpine Steppe	Grassland	Alpine Grassland	0.622168	3.18686	5.12219	sand	-3.6771	NA	319.764	NA	0.546997	NA	Yang Y, Fang J, Ma W, et al. Large-scale pattern of biomass partitioning across China's grasslands[J]. Global Ecology and Biogeography, 2010, 19(2): 268-277.
620	Tibetan 47	4236	98.07	35.01	Alpine Steppe	Grassland	Alpine Grassland	0.575155	2.90879	5.05739	sand	-3.6771	NA	319.764	NA	0.546997	NA	Yang Y, Fang J, Ma W, et al. Large-scale pattern of biomass partitioning across China's grasslands[J]. Global Ecology and Biogeography, 2010, 19(2): 268-277.
621	Tibetan 48	4226	95.8	34.14	Alpine Steppe	Grassland	Alpine Grassland	0.565153	1.75647	3.10796	loam	-2.05306	NA	410.909	NA	0.644057	NA	Yang Y, Fang J, Ma W, et al. Large-scale pattern of biomass partitioning across China's grasslands[J]. Global Ecology and Biogeography, 2010, 19(2): 268-277.
622	Tibetan 49	4596	92.4	34.17	Alpine Steppe	Grassland	Alpine Grassland	0.965261	4.93533	5.11295	sand	-3.9439	NA	288.7	NA	0.50047	NA	Yang Y, Fang J, Ma W, et al. Large-scale pattern of biomass partitioning across China's grasslands[J]. Global Ecology and Biogeography, 2010, 19(2): 268-277.
623	Tibetan 50	4634	93.1	35.25	Alpine Steppe	Grassland	Alpine Grassland	0.201054	0.44612	2.21891	sand	-5.29017	NA	286.441	NA	0.54955	NA	Yang Y, Fang J, Ma W, et al. Large-scale pattern of biomass partitioning across China's grasslands[J]. Global Ecology and Biogeography, 2010, 19(2): 268-277.
624	Tibetan 51	4536	93.37	35.36	Alpine Steppe	Grassland	Alpine Grassland	0.428116	1.70146	3.9743	sand	-5.29017	NA	286.441	NA	0.54955	NA	Yang Y, Fang J, Ma W, et al. Large-scale pattern of biomass partitioning across China's grasslands[J]. Global Ecology and Biogeography, 2010, 19(2): 268-277.
625	Tibetan 52	4506	93.65	35.49	Alpine Steppe	Grassland	Alpine Grassland	0.388105	2.27561	5.8634	sand	-5.29017	NA	286.441	NA	0.54955	NA	Yang Y, Fang J, Ma W, et al. Large-scale pattern of biomass partitioning across China's grasslands[J]. Global Ecology and Biogeography, 2010, 19(2): 268-277.
626	Tibetan 53	4144	94.3	35.75	Alpine Steppe	Grassland	Alpine Grassland	0.177048	0.501135	2.83051	sand	5.08111	NA	42.0839	NA	0.0413339	NA	Yang Y, Fang J, Ma W, et al. Large-scale pattern of biomass partitioning across China's grasslands[J]. Global Ecology and Biogeography, 2010, 19(2): 268-277.
627	Tibetan 54	4528	81.18	32.35	Alpine Steppe	Grassland	Alpine Grassland	0.285077	0.909245	3.18947	loam	0.6757	NA	68.8784	NA	0.0887493	NA	Yang Y, Fang J, Ma W, et al. Large-scale pattern of biomass partitioning across China's grasslands[J]. Global Ecology and Biogeography, 2010, 19(2): 268-277.
628	Tibetan 55	4647	81.35	32.18	Alpine Steppe	Grassland	Alpine Grassland	0.142038	1.75847	12.3803	loam	0.6757	NA	68.8784	NA	0.0887493	NA	Yang Y, Fang J, Ma W, et al. Large-scale pattern of biomass partitioning across China's grasslands[J]. Global Ecology and Biogeography, 2010, 19(2): 268-277.
629	Tibetan 56	4642	82.42	32.32	Alpine Steppe	Grassland	Alpine Grassland	0.143039	0.990267	6.92308	loam	0.6757	NA	68.8784	NA	0.0887493	NA	Yang Y, Fang J, Ma W, et al. Large-scale pattern of biomass partitioning across China's grasslands[J]. Global Ecology and Biogeography, 2010, 19(2): 268-277.
630	Tibetan 57	4388	82.55	32.53	Alpine Steppe	Grassland	Alpine Grassland	0.179048	1.42939	7.98324	loam	0.6757	NA	68.8784	NA	0.0887493	NA	Yang Y, Fang J, Ma W, et al. Large-scale pattern of biomass partitioning across China's grasslands[J]. Global Ecology and Biogeography, 2010, 19(2): 268-277.
631	Tibetan 58	4418	82.85	32.52	Alpine Steppe	Grassland	Alpine Grassland	0.0980265	0.898243	9.16327	clay	0.6757	NA	68.8784	NA	0.0887493	NA	Yang Y, Fang J, Ma W, et al. Large-scale pattern of biomass partitioning across China's grasslands[J]. Global Ecology and Biogeography, 2010, 19(2): 268-277.
632	Tibetan 59	4414	83.97	32.3	Alpine Steppe	Grassland	Alpine Grassland	0.134036	0.804217	6	sand	0.6757	NA	68.8784	NA	0.0887493	NA	Yang Y, Fang J, Ma W, et al. Large-scale pattern of biomass partitioning across China's grasslands[J]. Global Ecology and Biogeography, 2010, 19(2): 268-277.
633	Tibetan 60	4537	83.47	32.37	Alpine Steppe	Grassland	Alpine Grassland	0.127034	0.528143	4.15748	loam	0.6757	NA	68.8784	NA	0.0887493	NA	Yang Y, Fang J, Ma W, et al. Large-scale pattern of biomass partitioning across China's grasslands[J]. Global Ecology and Biogeography, 2010, 19(2): 268-277.
634	Tibetan 61	4491	83.3	32.42	Alpine Steppe	Grassland	Alpine Grassland	0.119032	1.54142	12.9496	loam	0.6757	NA	68.8784	NA	0.0887493	NA	Yang Y, Fang J, Ma W, et al. Large-scale pattern of biomass partitioning across China's grasslands[J]. Global Ecology and Biogeography, 2010, 19(2): 268-277.
635	Tibetan 62	4445	84.1	32.33	Alpine Steppe	Grassland	Alpine Grassland	0.198053	1.53341	7.74242	loam	0.6757	NA	68.8784	NA	0.0887493	NA	Yang Y, Fang J, Ma W, et al. Large-scale pattern of biomass partitioning across China's grasslands[J]. Global Ecology and Biogeography, 2010, 19(2): 268-277.
636	Tibetan 63	4489	84.17	32.4	Alpine Steppe	Grassland	Alpine Grassland	0.508137	2.71873	5.35039	loam	0.6757	NA	68.8784	NA	0.0887493	NA	Yang Y, Fang J, Ma W, et al. Large-scale pattern of biomass partitioning across China's grasslands[J]. Global Ecology and Biogeography, 2010, 19(2): 268-277.
637	Tibetan 64	4483	84.17	32.4	Alpine Steppe	Grassland	Alpine Grassland	0.543147	2.53368	4.66483	loam	0.6757	NA	68.8784	NA	0.0887493	NA	Yang Y, Fang J, Ma W, et al. Large-scale pattern of biomass partitioning across China's grasslands[J]. Global Ecology and Biogeography, 2010, 19(2): 268-277.
638	Tibetan 65	4622	84.27	32.55	Alpine Steppe	Grassland	Alpine Grassland	0.253068	2.17159	8.58103	sand	0.6757	NA	68.8784	NA	0.0887493	NA	Yang Y, Fang J, Ma W, et al. Large-scale pattern of biomass partitioning across China's grasslands[J]. Global Ecology and Biogeography, 2010, 19(2): 268-277.
639	Tibetan 66	4643	84.25	32.65	Alpine Steppe	Grassland	Alpine Grassland	0.191052	1.18832	6.2199	loam	0.6757	NA	68.8784	NA	0.0887493	NA	Yang Y, Fang J, Ma W, et al. Large-scale pattern of biomass partitioning across China's grasslands[J]. Global Ecology and Biogeography, 2010, 19(2): 268-277.
640	Tibetan 67	4681	84.2	32.8	Alpine Steppe	Grassland	Alpine Grassland	0.170046	0.85123	5.00588	loam	0.6757	NA	68.8784	NA	0.0887493	NA	Yang Y, Fang J, Ma W, et al. Large-scale pattern of biomass partitioning across China's grasslands[J]. Global Ecology and Biogeography, 2010, 19(2): 268-277.
641	Tibetan 68	4731	84.05	32.95	Alpine Steppe	Grassland	Alpine Grassland	0.267072	1.43639	5.37828	sand	0.6757	NA	68.8784	NA	0.0887493	NA	Yang Y, Fang J, Ma W, et al. Large-scale pattern of biomass partitioning across China's grasslands[J]. Global Ecology and Biogeography, 2010, 19(2): 268-277.
642	Tibetan 69	4794	83.98	32.17	Alpine Steppe	Grassland	Alpine Grassland	0.377102	4.92333	13.0557	sand	0.6757	NA	68.8784	NA	0.0887493	NA	Yang Y, Fang J, Ma W, et al. Large-scale pattern of biomass partitioning across China's grasslands[J]. Global Ecology and Biogeography, 2010, 19(2): 268-277.
643	Tibetan 70	4441	84.12	32.28	Alpine Steppe	Grassland	Alpine Grassland	0.134036	1.37737	10.2761	loam	0.6757	NA	68.8784	NA	0.0887493	NA	Yang Y, Fang J, Ma W, et al. Large-scale pattern of biomass partitioning across China's grasslands[J]. Global Ecology and Biogeography, 2010, 19(2): 268-277.
644	Tibetan 71	4504	84.57	32.2	Alpine Steppe	Grassland	Alpine Grassland	0.177048	1.23333	6.9661	loam	0.1022	NA	316.527	NA	0.44501	NA	Yang Y, Fang J, Ma W, et al. Large-scale pattern of biomass partitioning across China's grasslands[J]. Global Ecology and Biogeography, 2010, 19(2): 268-277.
645	Tibetan 72	4442	85.03	32.17	Alpine Steppe	Grassland	Alpine Grassland	0.131035	1.68746	12.8779	loam	0.1022	NA	316.527	NA	0.44501	NA	Yang Y, Fang J, Ma W, et al. Large-scale pattern of biomass partitioning across China's grasslands[J]. Global Ecology and Biogeography, 2010, 19(2): 268-277.
646	Tibetan 73	4550	87.87	31.88	Alpine Steppe	Grassland	Alpine Grassland	0.189051	1.90151	10.0582	loam	0.1022	NA	316.527	NA	0.44501	NA	Yang Y, Fang J, Ma W, et al. Large-scale pattern of biomass partitioning across China's grasslands[J]. Global Ecology and Biogeography, 2010, 19(2): 268-277.
647	Tibetan 74	3192	101.31	37.61	Alpine Meadow	Grassland	Alpine Grassland	3.47594	27.8555	8.01381	loam	0.83591	NA	525.509	NA	0.682018	NA	Yang Y, Fang J, Ma W, et al. Large-scale pattern of biomass partitioning across China's grasslands[J]. Global Ecology and Biogeography, 2010, 19(2): 268-277.
648	Tibetan 75	3204	101.24	37.61	Alpine Meadow	Grassland	Alpine Grassland	1.4984	19.0411	12.7076	loam	0.83591	NA	525.509	NA	0.682018	NA	Yang Y, Fang J, Ma W, et al. Large-scale pattern of biomass partitioning across China's grasslands[J]. Global Ecology and Biogeography, 2010, 19(2): 268-277.
649	Tibetan 76	3179	101.03	37.02	Alpine Meadow	Grassland	Alpine Grassland	1.8635	21.0347	11.2877	loam	0.83591	NA	525.509	NA	0.682018	NA	Yang Y, Fang J, Ma W, et al. Large-scale pattern of biomass partitioning across China's grasslands[J]. Global Ecology and Biogeography, 2010, 19(2): 268-277.
650	Tibetan 77	4556	93.32	35.33	Alpine Meadow	Grassland	Alpine Grassland	0.546147	1.55742	2.85165	sand	-5.29017	NA	286.441	NA	0.54955	NA	Yang Y, Fang J, Ma W, et al. Large-scale pattern of biomass partitioning across China's grasslands[J]. Global Ecology and Biogeography, 2010, 19(2): 268-277.
651	Tibetan 78	4616	92.36	33.95	Alpine Meadow	Grassland	Alpine Grassland	0.599162	0.829224	1.38397	sand	-3.9439	NA	288.7	NA	0.50047	NA	Yang Y, Fang J, Ma W, et al. Large-scale pattern of biomass partitioning across China's grasslands[J]. Global Ecology and Biogeography, 2010, 19(2): 268-277.
652	Tibetan 79	4628	91.68	32.19	Alpine Meadow	Grassland	Alpine Grassland	1.89851	21.7279	11.4447	sand	-1.17764	NA	431.677	NA	0.645149	NA	Yang Y, Fang J, Ma W, et al. Large-scale pattern of biomass partitioning across China's grasslands[J]. Global Ecology and Biogeography, 2010, 19(2): 268-277.
653	Tibetan 80	4682	92.9	34.79	Alpine Meadow	Grassland	Alpine Grassland	1.17232	14.91	12.7184	clay	-5.29017	NA	286.441	NA	0.54955	NA	Yang Y, Fang J, Ma W, et al. Large-scale pattern of biomass partitioning across China's grasslands[J]. Global Ecology and Biogeography, 2010, 19(2): 268-277.
654	Tibetan 81	4741	90.01	31.43	Alpine Meadow	Grassland	Alpine Grassland	0.338091	1.87751	5.55325	loam	-0.83235	NA	316.096	NA	0.467737	NA	Yang Y, Fang J, Ma W, et al. Large-scale pattern of biomass partitioning across China's grasslands[J]. Global Ecology and Biogeography, 2010, 19(2): 268-277.
655	Tibetan 82	5004	85.32	30.38	Alpine Meadow	Grassland	Alpine Grassland	0.615166	6.60378	10.735	loam	2.66426	NA	287.002	NA	0.345502	NA	Yang Y, Fang J, Ma W, et al. Large-scale pattern of biomass partitioning across China's grasslands[J]. Global Ecology and Biogeography, 2010, 19(2): 268-277.
656	Tibetan 83	4603	86.73	29.41	Alpine Meadow	Grassland	Alpine Grassland	0.318086	2.40165	7.55031	loam	2.66426	NA	287.002	NA	0.345502	NA	Yang Y, Fang J, Ma W, et al. Large-scale pattern of biomass partitioning across China's grasslands[J]. Global Ecology and Biogeography, 2010, 19(2): 268-277.
657	Tibetan 84	4302	91.06	30.45	Alpine Meadow	Grassland	Alpine Grassland	1.62844	6.01362	3.69287	sand	1.79397	NA	478.643	NA	0.608574	NA	Yang Y, Fang J, Ma W, et al. Large-scale pattern of biomass partitioning across China's grasslands[J]. Global Ecology and Biogeography, 2010, 19(2): 268-277.
658	Tibetan 85	4720	91.69	31.07	Alpine Meadow	Grassland	Alpine Grassland	0.794214	5.88959	7.41562	sand	-1.17764	NA	431.677	NA	0.645149	NA	Yang Y, Fang J, Ma W, et al. Large-scale pattern of biomass partitioning across China's grasslands[J]. Global Ecology and Biogeography, 2010, 19(2): 268-277.
659	Tibetan 86	3304	100.49	35.57	Alpine Meadow	Grassland	Alpine Grassland	0.92725	7.05591	7.60949	loam	0.55479	NA	422.261	NA	0.558694	NA	Yang Y, Fang J, Ma W, et al. Large-scale pattern of biomass partitioning across China's grasslands[J]. Global Ecology and Biogeography, 2010, 19(2): 268-277.
660	Tibetan 87	3565	100.77	35.08	Alpine Meadow	Grassland	Alpine Grassland	1.40938	1.98154	1.40596	sand	0.55479	NA	422.261	NA	0.558694	NA	Yang Y, Fang J, Ma W, et al. Large-scale pattern of biomass partitioning across China's grasslands[J]. Global Ecology and Biogeography, 2010, 19(2): 268-277.
661	Tibetan 88	3650	100.82	34.86	Alpine Meadow	Grassland	Alpine Grassland	2.42766	5.28943	2.17882	sand	0.55479	NA	422.261	NA	0.558694	NA	Yang Y, Fang J, Ma W, et al. Large-scale pattern of biomass partitioning across China's grasslands[J]. Global Ecology and Biogeography, 2010, 19(2): 268-277.
662	Tibetan 89	3717	100.22	34.53	Alpine Meadow	Grassland	Alpine Grassland	1.51341	3.11284	2.05684	sand	0.55479	NA	422.261	NA	0.558694	NA	Yang Y, Fang J, Ma W, et al. Large-scale pattern of biomass partitioning across China's grasslands[J]. Global Ecology and Biogeography, 2010, 19(2): 268-277.
663	Tibetan 90	4443	97.14	33.82	Alpine Meadow	Grassland	Alpine Grassland	0.439119	5.2034	11.8497	loam	-4.56603	NA	513.066	NA	0.929589	NA	Yang Y, Fang J, Ma W, et al. Large-scale pattern of biomass partitioning across China's grasslands[J]. Global Ecology and Biogeography, 2010, 19(2): 268-277.
664	Tibetan 91	4589	97.02	33.76	Alpine Meadow	Grassland	Alpine Grassland	1.39438	9.50357	6.81564	sand	-4.56603	NA	513.066	NA	0.929589	NA	Yang Y, Fang J, Ma W, et al. Large-scale pattern of biomass partitioning across China's grasslands[J]. Global Ecology and Biogeography, 2010, 19(2): 268-277.
665	Tibetan 92	4142	96.73	33.81	Alpine Meadow	Grassland	Alpine Grassland	0.653176	7.58805	11.6172	sand	-4.56603	NA	513.066	NA	0.929589	NA	Yang Y, Fang J, Ma W, et al. Large-scale pattern of biomass partitioning across China's grasslands[J]. Global Ecology and Biogeography, 2010, 19(2): 268-277.
666	Tibetan 93	4229	96.37	33.97	Alpine Meadow	Grassland	Alpine Grassland	1.72247	7.416	4.30546	loam	-2.05306	NA	410.909	NA	0.644057	NA	Yang Y, Fang J, Ma W, et al. Large-scale pattern of biomass partitioning across China's grasslands[J]. Global Ecology and Biogeography, 2010, 19(2): 268-277.
667	Tibetan 94	4363	96.2	34.1	Alpine Meadow	Grassland	Alpine Grassland	1.0933	8.55531	7.82525	loam	-2.05306	NA	410.909	NA	0.644057	NA	Yang Y, Fang J, Ma W, et al. Large-scale pattern of biomass partitioning across China's grasslands[J]. Global Ecology and Biogeography, 2010, 19(2): 268-277.
668	Tibetan 95	4161	95.7	33.95	Alpine Meadow	Grassland	Alpine Grassland	1.89551	11.5971	6.11821	loam	-2.05306	NA	410.909	NA	0.644057	NA	Yang Y, Fang J, Ma W, et al. Large-scale pattern of biomass partitioning across China's grasslands[J]. Global Ecology and Biogeography, 2010, 19(2): 268-277.
669	Tibetan 96	4264	95.87	33.73	Alpine Meadow	Grassland	Alpine Grassland	1.23433	9.9957	8.09806	sand	-2.05306	NA	410.909	NA	0.644057	NA	Yang Y, Fang J, Ma W, et al. Large-scale pattern of biomass partitioning across China's grasslands[J]. Global Ecology and Biogeography, 2010, 19(2): 268-277.
670	Tibetan 97	3901	96.91	33.02	Alpine Meadow	Grassland	Alpine Grassland	0.497134	5.03436	10.1268	sand	3.33132	NA	473.552	NA	0.550058	NA	Yang Y, Fang J, Ma W, et al. Large-scale pattern of biomass partitioning across China's grasslands[J]. Global Ecology and Biogeography, 2010, 19(2): 268-277.
671	Tibetan 98	3900	97.16	32.81	Alpine Meadow	Grassland	Alpine Grassland	0.902244	3.699	4.09978	loam	3.33132	NA	473.552	NA	0.550058	NA	Yang Y, Fang J, Ma W, et al. Large-scale pattern of biomass partitioning across China's grasslands[J]. Global Ecology and Biogeography, 2010, 19(2): 268-277.
672	Tibetan 99	3888	97.1	32.81	Alpine Meadow	Grassland	Alpine Grassland	0.995269	3.50995	3.52663	loam	3.33132	NA	473.552	NA	0.550058	NA	Yang Y, Fang J, Ma W, et al. Large-scale pattern of biomass partitioning across China's grasslands[J]. Global Ecology and Biogeography, 2010, 19(2): 268-277.
673	Tibetan 100	4286	96.74	32.89	Alpine Meadow	Grassland	Alpine Grassland	2.55969	6.27069	2.44979	loam	3.33132	NA	473.552	NA	0.550058	NA	Yang Y, Fang J, Ma W, et al. Large-scale pattern of biomass partitioning across China's grasslands[J]. Global Ecology and Biogeography, 2010, 19(2): 268-277.
674	Tibetan 101	3958	96.56	32.6	Alpine Meadow	Grassland	Alpine Grassland	1.4634	6.52976	4.46206	loam	4.25444	NA	535.535	NA	0.591057	NA	Yang Y, Fang J, Ma W, et al. Large-scale pattern of biomass partitioning across China's grasslands[J]. Global Ecology and Biogeography, 2010, 19(2): 268-277.
675	Tibetan 102	4010	96.4	32.52	Alpine Meadow	Grassland	Alpine Grassland	1.21833	6.72982	5.52381	sand	4.25444	NA	535.535	NA	0.591057	NA	Yang Y, Fang J, Ma W, et al. Large-scale pattern of biomass partitioning across China's grasslands[J]. Global Ecology and Biogeography, 2010, 19(2): 268-277.
676	Tibetan 103	3801	96.4	32.2	Alpine Meadow	Grassland	Alpine Grassland	1.1293	4.86131	4.30469	loam	4.25444	NA	535.535	NA	0.591057	NA	Yang Y, Fang J, Ma W, et al. Large-scale pattern of biomass partitioning across China's grasslands[J]. Global Ecology and Biogeography, 2010, 19(2): 268-277.
677	Tibetan 104	4113	93.95	31.93	Alpine Meadow	Grassland	Alpine Grassland	1.00427	6.45974	6.43227	loam	1.8612	NA	587.135	NA	0.740655	NA	Yang Y, Fang J, Ma W, et al. Large-scale pattern of biomass partitioning across China's grasslands[J]. Global Ecology and Biogeography, 2010, 19(2): 268-277.
678	Tibetan 105	4307	92.9	31.84	Alpine Meadow	Grassland	Alpine Grassland	0.77821	8.93141	11.4769	loam	1.8612	NA	587.135	NA	0.740655	NA	Yang Y, Fang J, Ma W, et al. Large-scale pattern of biomass partitioning across China's grasslands[J]. Global Ecology and Biogeography, 2010, 19(2): 268-277.
679	Tibetan 106	4287	92.87	31.83	Alpine Meadow	Grassland	Alpine Grassland	0.996269	7.7801	7.80924	loam	-1.17764	NA	431.677	NA	0.645149	NA	Yang Y, Fang J, Ma W, et al. Large-scale pattern of biomass partitioning across China's grasslands[J]. Global Ecology and Biogeography, 2010, 19(2): 268-277.
680	Tibetan 107	4286	92.87	31.83	Alpine Meadow	Grassland	Alpine Grassland	1.01227	5.72455	5.65514	loam	-1.17764	NA	431.677	NA	0.645149	NA	Yang Y, Fang J, Ma W, et al. Large-scale pattern of biomass partitioning across China's grasslands[J]. Global Ecology and Biogeography, 2010, 19(2): 268-277.
681	Tibetan 108	4290	92.87	31.83	Alpine Meadow	Grassland	Alpine Grassland	0.873236	9.49256	10.8706	loam	-1.17764	NA	431.677	NA	0.645149	NA	Yang Y, Fang J, Ma W, et al. Large-scale pattern of biomass partitioning across China's grasslands[J]. Global Ecology and Biogeography, 2010, 19(2): 268-277.
682	Tibetan 109	4316	92.89	31.83	Alpine Meadow	Grassland	Alpine Grassland	0.81322	5.45747	6.71095	loam	-1.17764	NA	431.677	NA	0.645149	NA	Yang Y, Fang J, Ma W, et al. Large-scale pattern of biomass partitioning across China's grasslands[J]. Global Ecology and Biogeography, 2010, 19(2): 268-277.
683	Tibetan 110	4340	92.9	31.83	Alpine Meadow	Grassland	Alpine Grassland	0.59116	6.58478	11.1387	loam	1.8612	NA	587.135	NA	0.740655	NA	Yang Y, Fang J, Ma W, et al. Large-scale pattern of biomass partitioning across China's grasslands[J]. Global Ecology and Biogeography, 2010, 19(2): 268-277.
684	Tibetan 111	4758	91.69	31.01	Alpine Meadow	Grassland	Alpine Grassland	0.757204	5.10338	6.73976	sand	-1.17764	NA	431.677	NA	0.645149	NA	Yang Y, Fang J, Ma W, et al. Large-scale pattern of biomass partitioning across China's grasslands[J]. Global Ecology and Biogeography, 2010, 19(2): 268-277.
685	Tibetan 112	4738	91.69	31.09	Alpine Meadow	Grassland	Alpine Grassland	0.575155	5.25042	9.1287	sand	-1.17764	NA	431.677	NA	0.645149	NA	Yang Y, Fang J, Ma W, et al. Large-scale pattern of biomass partitioning across China's grasslands[J]. Global Ecology and Biogeography, 2010, 19(2): 268-277.
686	China S01	586	116.79	48.81	Desert Steppe	Grassland	Temperate Grassland	0.595161	3.20687	5.38824	loam	1.06911	21.6	244.219	1990	0.251765	NA	Yang Y, Fang J, Ma W, et al. Large-scale pattern of biomass partitioning across China's grasslands[J]. Global Ecology and Biogeography, 2010, 19(2): 268-277.
687	China S02	1542	110.69	41.52	Desert Steppe	Grassland	Temperate Grassland	0.833225	3.3429	4.012	loam	4.09883	21.6	254.633	1990	0.243496	NA	Yang Y, Fang J, Ma W, et al. Large-scale pattern of biomass partitioning across China's grasslands[J]. Global Ecology and Biogeography, 2010, 19(2): 268-277.
688	China S03	1182	108.49	41.39	Desert Steppe	Grassland	Temperate Grassland	0.617167	4.13912	6.70665	loam	5.1546	21.6	203.098	1990	0.181659	NA	Yang Y, Fang J, Ma W, et al. Large-scale pattern of biomass partitioning across China's grasslands[J]. Global Ecology and Biogeography, 2010, 19(2): 268-277.
689	China S04	1299	108.76	41.51	Desert Steppe	Grassland	Temperate Grassland	0.277075	3.96407	14.3069	loam	5.1546	21.6	203.098	1990	0.181659	NA	Yang Y, Fang J, Ma W, et al. Large-scale pattern of biomass partitioning across China's grasslands[J]. Global Ecology and Biogeography, 2010, 19(2): 268-277.
690	China S05	1286	108.83	41.5	Desert Steppe	Grassland	Temperate Grassland	0.397107	3.72301	9.37531	loam	5.1546	21.6	203.098	1990	0.181659	NA	Yang Y, Fang J, Ma W, et al. Large-scale pattern of biomass partitioning across China's grasslands[J]. Global Ecology and Biogeography, 2010, 19(2): 268-277.
691	China S06	1527	108.54	41.82	Desert Steppe	Grassland	Temperate Grassland	0.33309	4.24315	12.7387	loam	5.1546	14.3	203.098	905.2	0.181659	NA	Yang Y, Fang J, Ma W, et al. Large-scale pattern of biomass partitioning across China's grasslands[J]. Global Ecology and Biogeography, 2010, 19(2): 268-277.
692	China S07	1425	108.64	39.76	Desert Steppe	Grassland	Temperate Grassland	0.941254	2.5917	2.75345	sand	7.00961	12.3	266.272	904.7	0.224452	NA	Yang Y, Fang J, Ma W, et al. Large-scale pattern of biomass partitioning across China's grasslands[J]. Global Ecology and Biogeography, 2010, 19(2): 268-277.
693	China S08	1437	108.2	39.32	Desert Steppe	Grassland	Temperate Grassland	1.03628	3.14685	3.03668	loam	7.00961	11.1	266.272	757.7	0.224452	NA	Yang Y, Fang J, Ma W, et al. Large-scale pattern of biomass partitioning across China's grasslands[J]. Global Ecology and Biogeography, 2010, 19(2): 268-277.
694	China S09	1458	107.26	38.41	Desert Steppe	Grassland	Temperate Grassland	1.16631	3.58197	3.07118	loam	8.13068	13.1	290.895	719.8	0.23399	NA	Yang Y, Fang J, Ma W, et al. Large-scale pattern of biomass partitioning across China's grasslands[J]. Global Ecology and Biogeography, 2010, 19(2): 268-277.
695	China S10	1531	107.93	39.15	Desert Steppe	Grassland	Temperate Grassland	0.886239	2.41865	2.72912	loam	7.00961	9.4	266.272	630.9	0.224452	NA	Yang Y, Fang J, Ma W, et al. Large-scale pattern of biomass partitioning across China's grasslands[J]. Global Ecology and Biogeography, 2010, 19(2): 268-277.
696	China S11	1435	107.91	39.21	Desert Steppe	Grassland	Temperate Grassland	0.990267	2.64872	2.67475	loam	7.00961	8.6	266.272	589.3	0.224452	NA	Yang Y, Fang J, Ma W, et al. Large-scale pattern of biomass partitioning across China's grasslands[J]. Global Ecology and Biogeography, 2010, 19(2): 268-277.
697	China S12	1348	107.84	39.35	Desert Steppe	Grassland	Temperate Grassland	0.331089	2.92379	8.83082	loam	7.00961	7.8	266.272	527.6	0.224452	NA	Yang Y, Fang J, Ma W, et al. Large-scale pattern of biomass partitioning across China's grasslands[J]. Global Ecology and Biogeography, 2010, 19(2): 268-277.
698	China S13	1367	107.52	39.25	Desert Steppe	Grassland	Temperate Grassland	0.356096	1.57743	4.42978	loam	7.00961	8.4	266.272	441.2	0.224452	NA	Yang Y, Fang J, Ma W, et al. Large-scale pattern of biomass partitioning across China's grasslands[J]. Global Ecology and Biogeography, 2010, 19(2): 268-277.
699	China S14	1450	111.79	41.74	Desert Steppe	Grassland	Temperate Grassland	1.26934	4.83631	3.81009	loam	3.56447	9.1	311.691	584.11	0.311733	NA	Yang Y, Fang J, Ma W, et al. Large-scale pattern of biomass partitioning across China's grasslands[J]. Global Ecology and Biogeography, 2010, 19(2): 268-277.
700	China S15	1098	112.48	43	Desert Steppe	Grassland	Temperate Grassland	0.44412	2.91779	6.56982	sand	4.94176	NA	213.568	830.8	0.192479	NA	Yang Y, Fang J, Ma W, et al. Large-scale pattern of biomass partitioning across China's grasslands[J]. Global Ecology and Biogeography, 2010, 19(2): 268-277.
701	China S16	1021	112.26	43.3	Desert Steppe	Grassland	Temperate Grassland	0.288078	2.16859	7.52778	loam	4.07729	18.1	137.479	1300	0.123603	NA	Yang Y, Fang J, Ma W, et al. Large-scale pattern of biomass partitioning across China's grasslands[J]. Global Ecology and Biogeography, 2010, 19(2): 268-277.
702	China S17	1121	112.78	42.63	Desert Steppe	Grassland	Temperate Grassland	0.589159	3.93106	6.67233	sand	4.94176	7.6	213.568	720	0.192479	NA	Yang Y, Fang J, Ma W, et al. Large-scale pattern of biomass partitioning across China's grasslands[J]. Global Ecology and Biogeography, 2010, 19(2): 268-277.
703	China S18	1272	113.03	42.2	Desert Steppe	Grassland	Temperate Grassland	1.08929	3.49994	3.21304	sand	4.94176	2	213.568	NA	0.192479	NA	Yang Y, Fang J, Ma W, et al. Large-scale pattern of biomass partitioning across China's grasslands[J]. Global Ecology and Biogeography, 2010, 19(2): 268-277.
704	China S19	1091	112.74	42.96	Desert Steppe	Grassland	Temperate Grassland	0.509137	3.13185	6.15128	loam	4.94176	16.5	213.568	900	0.192479	NA	Yang Y, Fang J, Ma W, et al. Large-scale pattern of biomass partitioning across China's grasslands[J]. Global Ecology and Biogeography, 2010, 19(2): 268-277.
705	China S20	1047	112.95	43.17	Desert Steppe	Grassland	Temperate Grassland	0.3721	2.77475	7.45699	sand	4.94176	2.8	213.568	NA	0.192479	NA	Yang Y, Fang J, Ma W, et al. Large-scale pattern of biomass partitioning across China's grasslands[J]. Global Ecology and Biogeography, 2010, 19(2): 268-277.
706	China S21	944	113.07	43.33	Desert Steppe	Grassland	Temperate Grassland	0.62917	7.49202	11.9078	loam	3.09786	8.2	190.304	723.8	0.181917	NA	Yang Y, Fang J, Ma W, et al. Large-scale pattern of biomass partitioning across China's grasslands[J]. Global Ecology and Biogeography, 2010, 19(2): 268-277.
707	China S22	1003	113.25	43.54	Desert Steppe	Grassland	Temperate Grassland	0.265072	2.30362	8.69057	loam	3.09786	16.7	190.304	640	0.181917	NA	Yang Y, Fang J, Ma W, et al. Large-scale pattern of biomass partitioning across China's grasslands[J]. Global Ecology and Biogeography, 2010, 19(2): 268-277.
708	China S23	996	114.43	43.92	Desert Steppe	Grassland	Temperate Grassland	0.619167	1.25434	2.02585	loam	1.3008	NA	239.005	1460	0.249085	NA	Yang Y, Fang J, Ma W, et al. Large-scale pattern of biomass partitioning across China's grasslands[J]. Global Ecology and Biogeography, 2010, 19(2): 268-277.
709	China S24	1060	112.89	43.11	Desert Steppe	Grassland	Temperate Grassland	0.18405	2.33863	12.7065	sand	4.94176	NA	213.568	NA	0.192479	NA	Yang Y, Fang J, Ma W, et al. Large-scale pattern of biomass partitioning across China's grasslands[J]. Global Ecology and Biogeography, 2010, 19(2): 268-277.
710	China S25	1141	112.62	43.62	Desert Steppe	Grassland	Temperate Grassland	0.309083	1.60143	5.18123	loam	4.07729	NA	137.479	NA	0.123603	NA	Yang Y, Fang J, Ma W, et al. Large-scale pattern of biomass partitioning across China's grasslands[J]. Global Ecology and Biogeography, 2010, 19(2): 268-277.
711	China S26	1132	113.6	42.59	Desert Steppe	Grassland	Temperate Grassland	0.457123	1.58443	3.46608	loam	4.94176	17.3	213.568	880	0.192479	NA	Yang Y, Fang J, Ma W, et al. Large-scale pattern of biomass partitioning across China's grasslands[J]. Global Ecology and Biogeography, 2010, 19(2): 268-277.
712	China S27	1446	111.9	41.83	Desert Steppe	Grassland	Temperate Grassland	0.352095	3.721	10.5682	loam	3.56447	21.8	311.691	1350	0.311733	NA	Yang Y, Fang J, Ma W, et al. Large-scale pattern of biomass partitioning across China's grasslands[J]. Global Ecology and Biogeography, 2010, 19(2): 268-277.
713	China S28	1426	111.82	41.76	Desert Steppe	Grassland	Temperate Grassland	0.277075	2.87378	10.3718	loam	3.56447	17.6	311.691	1864.9	0.311733	NA	Yang Y, Fang J, Ma W, et al. Large-scale pattern of biomass partitioning across China's grasslands[J]. Global Ecology and Biogeography, 2010, 19(2): 268-277.
714	China S29	1245	112.49	42.46	Desert Steppe	Grassland	Temperate Grassland	0.381103	1.74347	4.5748	sand	4.94176	NA	213.568	NA	0.192479	NA	Yang Y, Fang J, Ma W, et al. Large-scale pattern of biomass partitioning across China's grasslands[J]. Global Ecology and Biogeography, 2010, 19(2): 268-277.
715	China S30	1041	112.63	43.78	Desert Steppe	Grassland	Temperate Grassland	0.324088	1.08829	3.35802	loam	4.07729	NA	137.479	NA	0.123603	NA	Yang Y, Fang J, Ma W, et al. Large-scale pattern of biomass partitioning across China's grasslands[J]. Global Ecology and Biogeography, 2010, 19(2): 268-277.
716	China S31	1033	112.29	43.28	Desert Steppe	Grassland	Temperate Grassland	0.0950257	1.05528	11.1053	loam	4.07729	11.6	137.479	630	0.123603	NA	Yang Y, Fang J, Ma W, et al. Large-scale pattern of biomass partitioning across China's grasslands[J]. Global Ecology and Biogeography, 2010, 19(2): 268-277.
717	China S32	954	112.03	43.58	Desert Steppe	Grassland	Temperate Grassland	0.367099	0.772208	2.10354	sand	4.07729	11.6	137.479	630	0.123603	NA	Yang Y, Fang J, Ma W, et al. Large-scale pattern of biomass partitioning across China's grasslands[J]. Global Ecology and Biogeography, 2010, 19(2): 268-277.
718	China S33	1121	85.77	43.96	Desert Steppe	Grassland	Temperate Grassland	0.958259	7.20995	7.52401	loam	7.17523	11.6	210.469	630	0.160603	NA	Yang Y, Fang J, Ma W, et al. Large-scale pattern of biomass partitioning across China's grasslands[J]. Global Ecology and Biogeography, 2010, 19(2): 268-277.
719	China S34	1128	83.16	43.38	Desert Steppe	Grassland	Temperate Grassland	1.43339	9.34052	6.5164	loam	-4.34314	NA	274.235	NA	0.427757	NA	Yang Y, Fang J, Ma W, et al. Large-scale pattern of biomass partitioning across China's grasslands[J]. Global Ecology and Biogeography, 2010, 19(2): 268-277.
720	China S35	910	82.24	43.39	Desert Steppe	Grassland	Temperate Grassland	1.43639	7.10192	4.94429	loam	8.93659	8.6	278.762	753	0.21248	NA	Yang Y, Fang J, Ma W, et al. Large-scale pattern of biomass partitioning across China's grasslands[J]. Global Ecology and Biogeography, 2010, 19(2): 268-277.
721	China S36	1356	81.69	43.16	Desert Steppe	Grassland	Temperate Grassland	1.54642	7.7861	5.03493	loam	3.33321	10.9	510.748	1100	0.561069	NA	Yang Y, Fang J, Ma W, et al. Large-scale pattern of biomass partitioning across China's grasslands[J]. Global Ecology and Biogeography, 2010, 19(2): 268-277.
722	China S37	1199	81.15	45.02	Desert Steppe	Grassland	Temperate Grassland	0.979264	2.98181	3.04494	loam	3.92871	4.7	233.904	1193.5	0.230291	NA	Yang Y, Fang J, Ma W, et al. Large-scale pattern of biomass partitioning across China's grasslands[J]. Global Ecology and Biogeography, 2010, 19(2): 268-277.
723	China S38	1385	80.98	45.01	Desert Steppe	Grassland	Temperate Grassland	0.613166	3.87105	6.31321	loam	3.92871	21.8	233.904	1604.9	0.230291	NA	Yang Y, Fang J, Ma W, et al. Large-scale pattern of biomass partitioning across China's grasslands[J]. Global Ecology and Biogeography, 2010, 19(2): 268-277.
724	China S39	1380	81.25	44.86	Desert Steppe	Grassland	Temperate Grassland	1.43439	4.98335	3.4742	loam	3.92871	16	233.904	1300	0.230291	NA	Yang Y, Fang J, Ma W, et al. Large-scale pattern of biomass partitioning across China's grasslands[J]. Global Ecology and Biogeography, 2010, 19(2): 268-277.
725	China S40	2067	81.46	44.61	Desert Steppe	Grassland	Temperate Grassland	0.712192	8.02317	11.2654	loam	3.92871	15.2	233.904	1134.7	0.230291	NA	Yang Y, Fang J, Ma W, et al. Large-scale pattern of biomass partitioning across China's grasslands[J]. Global Ecology and Biogeography, 2010, 19(2): 268-277.
726	China S41	1630	81.61	44.6	Desert Steppe	Grassland	Temperate Grassland	0.62917	6.3147	10.0366	loam	3.92871	19	233.904	NA	0.230291	NA	Yang Y, Fang J, Ma W, et al. Large-scale pattern of biomass partitioning across China's grasslands[J]. Global Ecology and Biogeography, 2010, 19(2): 268-277.
727	China S42	849	84.42	45.45	Desert Steppe	Grassland	Temperate Grassland	0.674182	2.30962	3.42582	loam	8.50317	NA	114.071	NA	0.0787385	NA	Yang Y, Fang J, Ma W, et al. Large-scale pattern of biomass partitioning across China's grasslands[J]. Global Ecology and Biogeography, 2010, 19(2): 268-277.
728	China S43	1124	84.22	45.58	Desert Steppe	Grassland	Temperate Grassland	1.18032	4.8303	4.09237	loam	8.50317	NA	114.071	NA	0.0787385	NA	Yang Y, Fang J, Ma W, et al. Large-scale pattern of biomass partitioning across China's grasslands[J]. Global Ecology and Biogeography, 2010, 19(2): 268-277.
729	China S44	975	84.11	46.24	Desert Steppe	Grassland	Temperate Grassland	0.88924	8.80938	9.90664	loam	5.2721	14	250.525	679	0.231071	NA	Yang Y, Fang J, Ma W, et al. Large-scale pattern of biomass partitioning across China's grasslands[J]. Global Ecology and Biogeography, 2010, 19(2): 268-277.
730	China S45	1030	86.02	46.6	Desert Steppe	Grassland	Temperate Grassland	0.449121	3.20487	7.13586	loam	3.6368	8	145.052	662	0.147379	NA	Yang Y, Fang J, Ma W, et al. Large-scale pattern of biomass partitioning across China's grasslands[J]. Global Ecology and Biogeography, 2010, 19(2): 268-277.
731	China S46	1016	86.1	46.69	Desert Steppe	Grassland	Temperate Grassland	0.479129	3.74901	7.82463	loam	3.6368	NA	145.052	NA	0.147379	NA	Yang Y, Fang J, Ma W, et al. Large-scale pattern of biomass partitioning across China's grasslands[J]. Global Ecology and Biogeography, 2010, 19(2): 268-277.
732	China S47	1132	86.29	46.81	Desert Steppe	Grassland	Temperate Grassland	1.19432	7.46001	6.24623	loam	3.6368	22.9	145.052	1750	0.147379	NA	Yang Y, Fang J, Ma W, et al. Large-scale pattern of biomass partitioning across China's grasslands[J]. Global Ecology and Biogeography, 2010, 19(2): 268-277.
733	China S48	1256	86.52	46.97	Desert Steppe	Grassland	Temperate Grassland	0.588159	7.57605	12.881	loam	4.17945	20.1	208.906	1655.3	0.201902	NA	Yang Y, Fang J, Ma W, et al. Large-scale pattern of biomass partitioning across China's grasslands[J]. Global Ecology and Biogeography, 2010, 19(2): 268-277.
734	China S49	1199	86.18	47.28	Desert Steppe	Grassland	Temperate Grassland	0.466126	2.77675	5.95708	sand	4.17945	19.6	208.906	1743.8	0.201902	NA	Yang Y, Fang J, Ma W, et al. Large-scale pattern of biomass partitioning across China's grasslands[J]. Global Ecology and Biogeography, 2010, 19(2): 268-277.
735	China S50	1134	86.65	47.13	Desert Steppe	Grassland	Temperate Grassland	0.513139	6.6538	12.9669	loam	4.14069	21.5	123.539	NA	0.109232	NA	Yang Y, Fang J, Ma W, et al. Large-scale pattern of biomass partitioning across China's grasslands[J]. Global Ecology and Biogeography, 2010, 19(2): 268-277.
736	China S51	1003	86.82	47.53	Desert Steppe	Grassland	Temperate Grassland	0.293079	2.18759	7.46416	loam	4.74868	NA	190.194	NA	0.171384	NA	Yang Y, Fang J, Ma W, et al. Large-scale pattern of biomass partitioning across China's grasslands[J]. Global Ecology and Biogeography, 2010, 19(2): 268-277.
737	China S52	956	87.01	48.07	Desert Steppe	Grassland	Temperate Grassland	1.54042	4.09411	2.65779	sand	4.74868	14.8	190.194	1089.3	0.171384	NA	Yang Y, Fang J, Ma W, et al. Large-scale pattern of biomass partitioning across China's grasslands[J]. Global Ecology and Biogeography, 2010, 19(2): 268-277.
738	China S53	802	87.75	47.73	Desert Steppe	Grassland	Temperate Grassland	1.03028	3.46794	3.36602	loam	4.39971	NA	198.745	NA	0.180361	NA	Yang Y, Fang J, Ma W, et al. Large-scale pattern of biomass partitioning across China's grasslands[J]. Global Ecology and Biogeography, 2010, 19(2): 268-277.
739	China S54	1049	89.49	47.06	Desert Steppe	Grassland	Temperate Grassland	0.638172	3.26588	5.11755	loam	3.04491	NA	190.115	NA	0.176538	NA	Yang Y, Fang J, Ma W, et al. Large-scale pattern of biomass partitioning across China's grasslands[J]. Global Ecology and Biogeography, 2010, 19(2): 268-277.
740	China S55	1199	90.01	46.54	Desert Steppe	Grassland	Temperate Grassland	0.920248	5.83057	6.33587	loam	0.66181	23.5	177.561	NA	0.192996	NA	Yang Y, Fang J, Ma W, et al. Large-scale pattern of biomass partitioning across China's grasslands[J]. Global Ecology and Biogeography, 2010, 19(2): 268-277.
741	China S56	1130	90.05	46.44	Desert Steppe	Grassland	Temperate Grassland	0.62917	4.01108	6.3752	loam	0.66181	17.7	177.561	1479	0.192996	NA	Yang Y, Fang J, Ma W, et al. Large-scale pattern of biomass partitioning across China's grasslands[J]. Global Ecology and Biogeography, 2010, 19(2): 268-277.
742	China S57	1061	90.18	46.11	Desert Steppe	Grassland	Temperate Grassland	0.282076	2.00254	7.09929	loam	0.66181	5.2	177.561	684.8	0.192996	NA	Yang Y, Fang J, Ma W, et al. Large-scale pattern of biomass partitioning across China's grasslands[J]. Global Ecology and Biogeography, 2010, 19(2): 268-277.
743	China S58	2315	94.01	43.42	Desert Steppe	Grassland	Temperate Grassland	0.40611	5.53449	13.6281	loam	3.88594	8.8	96.7816	531.4	0.0981225	NA	Yang Y, Fang J, Ma W, et al. Large-scale pattern of biomass partitioning across China's grasslands[J]. Global Ecology and Biogeography, 2010, 19(2): 268-277.
744	China S59	2070	92.3	43.69	Desert Steppe	Grassland	Temperate Grassland	0.317086	4.25415	13.4164	loam	9.96135	7.5	34.9983	336.2	0.0242583	NA	Yang Y, Fang J, Ma W, et al. Large-scale pattern of biomass partitioning across China's grasslands[J]. Global Ecology and Biogeography, 2010, 19(2): 268-277.
745	China S60	1732	91.41	43.7	Desert Steppe	Grassland	Temperate Grassland	1.65945	10.7549	6.48101	loam	9.96135	9.8	34.9983	570.4	0.0242583	NA	Yang Y, Fang J, Ma W, et al. Large-scale pattern of biomass partitioning across China's grasslands[J]. Global Ecology and Biogeography, 2010, 19(2): 268-277.
746	China S61	671	119.73	49.29	Typical Steppe	Grassland	Temperate Grassland	1.37137	2.5777	1.87965	loam	-1.27047	NA	347.819	NA	0.396699	NA	Yang Y, Fang J, Ma W, et al. Large-scale pattern of biomass partitioning across China's grasslands[J]. Global Ecology and Biogeography, 2010, 19(2): 268-277.
747	China S62	615	119.19	49.28	Typical Steppe	Grassland	Temperate Grassland	1.57643	3.50695	2.22462	sand	-1.27047	5.8	347.819	500	0.396699	NA	Yang Y, Fang J, Ma W, et al. Large-scale pattern of biomass partitioning across China's grasslands[J]. Global Ecology and Biogeography, 2010, 19(2): 268-277.
748	China S63	760	119.65	48.48	Typical Steppe	Grassland	Temperate Grassland	1.90752	4.8003	2.51652	loam	-1.27047	24	347.819	1974.2	0.396699	NA	Yang Y, Fang J, Ma W, et al. Large-scale pattern of biomass partitioning across China's grasslands[J]. Global Ecology and Biogeography, 2010, 19(2): 268-277.
749	China S64	596	118.4	49.49	Typical Steppe	Grassland	Temperate Grassland	1.60543	3.90305	2.43115	loam	-0.71869	24	287.989	1974.2	0.32848	NA	Yang Y, Fang J, Ma W, et al. Large-scale pattern of biomass partitioning across China's grasslands[J]. Global Ecology and Biogeography, 2010, 19(2): 268-277.
750	China S65	597	118.21	49.49	Typical Steppe	Grassland	Temperate Grassland	1.78748	5.49448	3.07387	sand	-0.71869	24	287.989	1974.2	0.32848	NA	Yang Y, Fang J, Ma W, et al. Large-scale pattern of biomass partitioning across China's grasslands[J]. Global Ecology and Biogeography, 2010, 19(2): 268-277.
751	China S66	784	117.11	49.49	Typical Steppe	Grassland	Temperate Grassland	1.90051	5.14139	2.70526	loam	-0.71869	24	287.989	1974.2	0.32848	NA	Yang Y, Fang J, Ma W, et al. Large-scale pattern of biomass partitioning across China's grasslands[J]. Global Ecology and Biogeography, 2010, 19(2): 268-277.
752	China S67	728	117.13	49.21	Typical Steppe	Grassland	Temperate Grassland	1.92052	3.10584	1.61719	loam	-0.71869	8.8	287.989	447.5	0.32848	NA	Yang Y, Fang J, Ma W, et al. Large-scale pattern of biomass partitioning across China's grasslands[J]. Global Ecology and Biogeography, 2010, 19(2): 268-277.
753	China S68	648	117.39	48.44	Typical Steppe	Grassland	Temperate Grassland	1.80649	5.40146	2.99003	loam	1.06911	NA	244.219	NA	0.251765	NA	Yang Y, Fang J, Ma W, et al. Large-scale pattern of biomass partitioning across China's grasslands[J]. Global Ecology and Biogeography, 2010, 19(2): 268-277.
754	China S69	718	118.7	48.76	Typical Steppe	Grassland	Temperate Grassland	1.30435	5.38045	4.125	loam	0.22316	8.8	274.104	447.5	0.290048	NA	Yang Y, Fang J, Ma W, et al. Large-scale pattern of biomass partitioning across China's grasslands[J]. Global Ecology and Biogeography, 2010, 19(2): 268-277.
755	China S70	680	119.22	48.84	Typical Steppe	Grassland	Temperate Grassland	1.60943	5.09137	3.16346	loam	-1.27047	23.8	347.819	1698	0.396699	NA	Yang Y, Fang J, Ma W, et al. Large-scale pattern of biomass partitioning across China's grasslands[J]. Global Ecology and Biogeography, 2010, 19(2): 268-277.
756	China S71	1223	116.29	43.93	Typical Steppe	Grassland	Temperate Grassland	0.747202	9.93168	13.2918	sand	2.36487	NA	277.756	1590.9	0.278892	NA	Yang Y, Fang J, Ma W, et al. Large-scale pattern of biomass partitioning across China's grasslands[J]. Global Ecology and Biogeography, 2010, 19(2): 268-277.
757	China S72	1206	116.36	43.89	Typical Steppe	Grassland	Temperate Grassland	1.28735	9.81565	7.62471	sand	2.36487	NA	277.756	NA	0.278892	NA	Yang Y, Fang J, Ma W, et al. Large-scale pattern of biomass partitioning across China's grasslands[J]. Global Ecology and Biogeography, 2010, 19(2): 268-277.
758	China S73	1016	116.11	43.74	Typical Steppe	Grassland	Temperate Grassland	0.88924	6.40273	7.20022	sand	2.36487	19.1	277.756	286	0.278892	NA	Yang Y, Fang J, Ma W, et al. Large-scale pattern of biomass partitioning across China's grasslands[J]. Global Ecology and Biogeography, 2010, 19(2): 268-277.
759	China S74	1340	116.13	43.54	Typical Steppe	Grassland	Temperate Grassland	1.01527	9.74263	9.59606	sand	2.36487	8.5	277.756	NA	0.278892	NA	Yang Y, Fang J, Ma W, et al. Large-scale pattern of biomass partitioning across China's grasslands[J]. Global Ecology and Biogeography, 2010, 19(2): 268-277.
760	China S75	907	117.04	45.59	Typical Steppe	Grassland	Temperate Grassland	0.807218	7.85512	9.7311	loam	1.38122	7.2	252.448	NA	0.261408	NA	Yang Y, Fang J, Ma W, et al. Large-scale pattern of biomass partitioning across China's grasslands[J]. Global Ecology and Biogeography, 2010, 19(2): 268-277.
761	China S76	755	118.6	48.41	Typical Steppe	Grassland	Temperate Grassland	1.55042	16.1614	10.4239	loam	0.22316	7.2	274.104	NA	0.290048	NA	Yang Y, Fang J, Ma W, et al. Large-scale pattern of biomass partitioning across China's grasslands[J]. Global Ecology and Biogeography, 2010, 19(2): 268-277.
762	China S77	776	118.46	49.49	Typical Steppe	Grassland	Temperate Grassland	1.09229	12.6334	11.5659	loam	-0.71869	7.2	287.989	NA	0.32848	NA	Yang Y, Fang J, Ma W, et al. Large-scale pattern of biomass partitioning across China's grasslands[J]. Global Ecology and Biogeography, 2010, 19(2): 268-277.
763	China S78	575	118.1	48.2	Typical Steppe	Grassland	Temperate Grassland	1.01427	13.9648	13.7682	sand	0.22316	7.2	274.104	NA	0.290048	NA	Yang Y, Fang J, Ma W, et al. Large-scale pattern of biomass partitioning across China's grasslands[J]. Global Ecology and Biogeography, 2010, 19(2): 268-277.
764	China S79	857	118.54	46.27	Typical Steppe	Grassland	Temperate Grassland	0.990267	9.6306	9.72525	clay	-2.76172	7.2	445.564	NA	0.584946	NA	Yang Y, Fang J, Ma W, et al. Large-scale pattern of biomass partitioning across China's grasslands[J]. Global Ecology and Biogeography, 2010, 19(2): 268-277.
765	China S80	877	116.91	45.41	Typical Steppe	Grassland	Temperate Grassland	0.529143	6.57578	12.4272	sand	1.38122	7.2	252.448	NA	0.261408	NA	Yang Y, Fang J, Ma W, et al. Large-scale pattern of biomass partitioning across China's grasslands[J]. Global Ecology and Biogeography, 2010, 19(2): 268-277.
766	China S81	998	115.91	44.08	Typical Steppe	Grassland	Temperate Grassland	0.598162	8.56731	14.3227	loam	2.36487	7.2	277.756	NA	0.278892	NA	Yang Y, Fang J, Ma W, et al. Large-scale pattern of biomass partitioning across China's grasslands[J]. Global Ecology and Biogeography, 2010, 19(2): 268-277.
767	China S82	1065	115.85	43.93	Typical Steppe	Grassland	Temperate Grassland	0.567153	5.81957	10.261	loam	2.36487	7.2	277.756	NA	0.278892	NA	Yang Y, Fang J, Ma W, et al. Large-scale pattern of biomass partitioning across China's grasslands[J]. Global Ecology and Biogeography, 2010, 19(2): 268-277.
768	China S83	1187	115.31	43.9	Typical Steppe	Grassland	Temperate Grassland	0.891241	9.07845	10.1863	loam	1.3008	10.2	239.005	NA	0.249085	NA	Yang Y, Fang J, Ma W, et al. Large-scale pattern of biomass partitioning across China's grasslands[J]. Global Ecology and Biogeography, 2010, 19(2): 268-277.
769	China S84	1021	114.22	43.88	Typical Steppe	Grassland	Temperate Grassland	0.170046	2.37964	13.9941	loam	3.09786	NA	190.304	1100	0.181917	NA	Yang Y, Fang J, Ma W, et al. Large-scale pattern of biomass partitioning across China's grasslands[J]. Global Ecology and Biogeography, 2010, 19(2): 268-277.
770	China S85	1044	114.16	43.86	Typical Steppe	Grassland	Temperate Grassland	0.313085	3.21787	10.278	loam	3.09786	NA	190.304	NA	0.181917	NA	Yang Y, Fang J, Ma W, et al. Large-scale pattern of biomass partitioning across China's grasslands[J]. Global Ecology and Biogeography, 2010, 19(2): 268-277.
771	China S86	1217	107.62	38.91	Typical Steppe	Grassland	Temperate Grassland	0.670181	5.24842	7.83134	sand	7.00961	NA	266.272	346	0.224452	NA	Yang Y, Fang J, Ma W, et al. Large-scale pattern of biomass partitioning across China's grasslands[J]. Global Ecology and Biogeography, 2010, 19(2): 268-277.
772	China S87	1466	111.95	41.87	Typical Steppe	Grassland	Temperate Grassland	1.25534	5.99162	4.77291	loam	3.56447	NA	311.691	334	0.311733	NA	Yang Y, Fang J, Ma W, et al. Large-scale pattern of biomass partitioning across China's grasslands[J]. Global Ecology and Biogeography, 2010, 19(2): 268-277.
773	China S88	1386	112.16	42.09	Typical Steppe	Grassland	Temperate Grassland	1.30335	5.79957	4.44973	loam	3.56447	NA	311.691	281	0.311733	NA	Yang Y, Fang J, Ma W, et al. Large-scale pattern of biomass partitioning across China's grasslands[J]. Global Ecology and Biogeography, 2010, 19(2): 268-277.
774	China S89	217	121.18	44.47	Typical Steppe	Grassland	Temperate Grassland	1.21233	5.24342	4.32508	loam	6.45507	NA	373.242	419	0.309875	NA	Yang Y, Fang J, Ma W, et al. Large-scale pattern of biomass partitioning across China's grasslands[J]. Global Ecology and Biogeography, 2010, 19(2): 268-277.
775	China S90	347	120.76	44.75	Typical Steppe	Grassland	Temperate Grassland	1.23533	6.14366	4.97328	sand	6.45507	NA	373.242	569	0.309875	NA	Yang Y, Fang J, Ma W, et al. Large-scale pattern of biomass partitioning across China's grasslands[J]. Global Ecology and Biogeography, 2010, 19(2): 268-277.
776	China S91	291	120.91	44.39	Typical Steppe	Grassland	Temperate Grassland	1.62744	4.94233	3.03688	loam	6.45507	NA	373.242	544	0.309875	NA	Yang Y, Fang J, Ma W, et al. Large-scale pattern of biomass partitioning across China's grasslands[J]. Global Ecology and Biogeography, 2010, 19(2): 268-277.
777	China S92	409	120.51	44.35	Typical Steppe	Grassland	Temperate Grassland	2.72774	5.22541	1.91566	loam	6.45507	NA	373.242	544	0.309875	NA	Yang Y, Fang J, Ma W, et al. Large-scale pattern of biomass partitioning across China's grasslands[J]. Global Ecology and Biogeography, 2010, 19(2): 268-277.
778	China S93	1325	117.17	43.48	Typical Steppe	Grassland	Temperate Grassland	1.88851	10.5899	5.60752	sand	4.70421	NA	376.197	356	0.349815	NA	Yang Y, Fang J, Ma W, et al. Large-scale pattern of biomass partitioning across China's grasslands[J]. Global Ecology and Biogeography, 2010, 19(2): 268-277.
779	China S94	1053	117.35	44.5	Typical Steppe	Grassland	Temperate Grassland	2.07356	9.49956	4.58128	loam	1.53593	NA	333.344	356	0.35628	NA	Yang Y, Fang J, Ma W, et al. Large-scale pattern of biomass partitioning across China's grasslands[J]. Global Ecology and Biogeography, 2010, 19(2): 268-277.
780	China S95	1248	116.68	43.55	Typical Steppe	Grassland	Temperate Grassland	2.17959	5.59051	2.56494	sand	2.36487	0.08	277.756	343	0.278892	NA	Yang Y, Fang J, Ma W, et al. Large-scale pattern of biomass partitioning across China's grasslands[J]. Global Ecology and Biogeography, 2010, 19(2): 268-277.
781	China S96	1213	116.6	43.75	Typical Steppe	Grassland	Temperate Grassland	1.52441	5.47048	3.58858	sand	2.36487	5.24	277.756	356	0.278892	NA	Yang Y, Fang J, Ma W, et al. Large-scale pattern of biomass partitioning across China's grasslands[J]. Global Ecology and Biogeography, 2010, 19(2): 268-277.
782	China S97	1110	116.5	43.82	Typical Steppe	Grassland	Temperate Grassland	1.8375	6.31571	3.43713	clay	2.36487	0.26	277.756	360	0.278892	NA	Yang Y, Fang J, Ma W, et al. Large-scale pattern of biomass partitioning across China's grasslands[J]. Global Ecology and Biogeography, 2010, 19(2): 268-277.
783	China S98	1135	115.43	43.91	Typical Steppe	Grassland	Temperate Grassland	3.10184	1.34036	0.432119	loam	1.3008	2.34	239.005	243	0.249085	NA	Yang Y, Fang J, Ma W, et al. Large-scale pattern of biomass partitioning across China's grasslands[J]. Global Ecology and Biogeography, 2010, 19(2): 268-277.
784	China S99	1112	114.75	43.96	Typical Steppe	Grassland	Temperate Grassland	1.20032	1.57543	1.3125	loam	1.3008	10.05	239.005	183	0.249085	NA	Yang Y, Fang J, Ma W, et al. Large-scale pattern of biomass partitioning across China's grasslands[J]. Global Ecology and Biogeography, 2010, 19(2): 268-277.
785	China S100	1041	116.91	45.27	Typical Steppe	Grassland	Temperate Grassland	1.54142	4.10611	2.66385	sand	1.38122	6.67	252.448	240	0.261408	NA	Yang Y, Fang J, Ma W, et al. Large-scale pattern of biomass partitioning across China's grasslands[J]. Global Ecology and Biogeography, 2010, 19(2): 268-277.
786	China S101	1053	117.46	44.72	Typical Steppe	Grassland	Temperate Grassland	2.67272	7.47302	2.79603	sand	1.53593	6.67	333.344	528	0.35628	NA	Yang Y, Fang J, Ma W, et al. Large-scale pattern of biomass partitioning across China's grasslands[J]. Global Ecology and Biogeography, 2010, 19(2): 268-277.
787	China S102	1066	115.89	43.94	Typical Steppe	Grassland	Temperate Grassland	1.66545	4.24515	2.54895	loam	2.36487	-1.04	277.756	514	0.278892	NA	Yang Y, Fang J, Ma W, et al. Large-scale pattern of biomass partitioning across China's grasslands[J]. Global Ecology and Biogeography, 2010, 19(2): 268-277.
788	China S103	1239	85.78	43.94	Typical Steppe	Grassland	Temperate Grassland	1.54042	10.6249	6.8974	loam	7.17523	-1.04	210.469	236	0.160603	NA	Yang Y, Fang J, Ma W, et al. Large-scale pattern of biomass partitioning across China's grasslands[J]. Global Ecology and Biogeography, 2010, 19(2): 268-277.
789	China S104	1419	84.83	44.14	Typical Steppe	Grassland	Temperate Grassland	1.05629	5.24942	4.9697	loam	7.9585	-1.35	172.645	236	0.125053	NA	Yang Y, Fang J, Ma W, et al. Large-scale pattern of biomass partitioning across China's grasslands[J]. Global Ecology and Biogeography, 2010, 19(2): 268-277.
790	China S105	1130	83.5	43.41	Typical Steppe	Grassland	Temperate Grassland	2.9708	5.5435	1.86599	loam	-4.34314	-1.04	274.235	495	0.427757	NA	Yang Y, Fang J, Ma W, et al. Large-scale pattern of biomass partitioning across China's grasslands[J]. Global Ecology and Biogeography, 2010, 19(2): 268-277.
791	China S106	1476	81.87	43.38	Typical Steppe	Grassland	Temperate Grassland	1.03428	10.1547	9.81818	loam	3.33321	0.91	510.748	1063.3	0.561069	NA	Yang Y, Fang J, Ma W, et al. Large-scale pattern of biomass partitioning across China's grasslands[J]. Global Ecology and Biogeography, 2010, 19(2): 268-277.
792	China S107	1722	81.36	43.14	Typical Steppe	Grassland	Temperate Grassland	3.00081	13.1195	4.372	loam	3.33321	3.23	510.748	1959.8	0.561069	NA	Yang Y, Fang J, Ma W, et al. Large-scale pattern of biomass partitioning across China's grasslands[J]. Global Ecology and Biogeography, 2010, 19(2): 268-277.
793	China S108	1077	82.15	43.9	Typical Steppe	Grassland	Temperate Grassland	0.952257	10.4138	10.9359	loam	8.93659	4.22	278.762	NA	0.21248	NA	Yang Y, Fang J, Ma W, et al. Large-scale pattern of biomass partitioning across China's grasslands[J]. Global Ecology and Biogeography, 2010, 19(2): 268-277.
794	China S109	2076	81.15	44.49	Typical Steppe	Grassland	Temperate Grassland	1.25734	8.12919	6.46539	loam	3.92871	3.37	233.904	NA	0.230291	NA	Yang Y, Fang J, Ma W, et al. Large-scale pattern of biomass partitioning across China's grasslands[J]. Global Ecology and Biogeography, 2010, 19(2): 268-277.
795	China S110	2066	81.22	44.5	Typical Steppe	Grassland	Temperate Grassland	3.14185	10.3578	3.29672	loam	3.92871	-2.95	233.904	NA	0.230291	NA	Yang Y, Fang J, Ma W, et al. Large-scale pattern of biomass partitioning across China's grasslands[J]. Global Ecology and Biogeography, 2010, 19(2): 268-277.
796	China S111	2078	81.38	44.62	Typical Steppe	Grassland	Temperate Grassland	1.23033	8.42427	6.84715	loam	3.92871	-4.11	233.904	NA	0.230291	NA	Yang Y, Fang J, Ma W, et al. Large-scale pattern of biomass partitioning across China's grasslands[J]. Global Ecology and Biogeography, 2010, 19(2): 268-277.
797	China S112	2086	81.28	44.66	Typical Steppe	Grassland	Temperate Grassland	1.02028	7.7721	7.61765	loam	3.92871	4.31	233.904	NA	0.230291	NA	Yang Y, Fang J, Ma W, et al. Large-scale pattern of biomass partitioning across China's grasslands[J]. Global Ecology and Biogeography, 2010, 19(2): 268-277.
798	China S113	1405	83.9	45.51	Typical Steppe	Grassland	Temperate Grassland	0.982265	6.97988	7.10591	loam	5.2721	4.31	250.525	NA	0.231071	NA	Yang Y, Fang J, Ma W, et al. Large-scale pattern of biomass partitioning across China's grasslands[J]. Global Ecology and Biogeography, 2010, 19(2): 268-277.
799	China S114	1775	83.65	45.59	Typical Steppe	Grassland	Temperate Grassland	1.27634	6.74182	5.28213	loam	5.2721	-2.8	250.525	NA	0.231071	NA	Yang Y, Fang J, Ma W, et al. Large-scale pattern of biomass partitioning across China's grasslands[J]. Global Ecology and Biogeography, 2010, 19(2): 268-277.
800	China S115	1487	83.56	45.79	Typical Steppe	Grassland	Temperate Grassland	0.605163	7.19794	11.8942	loam	5.2721	7.3	250.525	NA	0.231071	NA	Yang Y, Fang J, Ma W, et al. Large-scale pattern of biomass partitioning across China's grasslands[J]. Global Ecology and Biogeography, 2010, 19(2): 268-277.
801	China S116	1765	90.61	43.65	Typical Steppe	Grassland	Temperate Grassland	0.833225	8.40327	10.0852	loam	5.01543	3.1	188.299	NA	0.161156	NA	Yang Y, Fang J, Ma W, et al. Large-scale pattern of biomass partitioning across China's grasslands[J]. Global Ecology and Biogeography, 2010, 19(2): 268-277.
802	China S117	1425	90.3	43.76	Typical Steppe	Grassland	Temperate Grassland	0.632171	5.83057	9.2231	sand	5.01543	NA	188.299	NA	0.161156	NA	Yang Y, Fang J, Ma W, et al. Large-scale pattern of biomass partitioning across China's grasslands[J]. Global Ecology and Biogeography, 2010, 19(2): 268-277.
803	China S118	2200	93.72	43.38	Typical Steppe	Grassland	Temperate Grassland	1.25234	8.76037	6.99521	loam	9.9758	NA	38.5197	NA	0.026157	NA	Yang Y, Fang J, Ma W, et al. Large-scale pattern of biomass partitioning across China's grasslands[J]. Global Ecology and Biogeography, 2010, 19(2): 268-277.
804	China S119	2210	93.85	43.44	Typical Steppe	Grassland	Temperate Grassland	1.00727	7.90513	7.84806	loam	9.9758	NA	38.5197	NA	0.026157	NA	Yang Y, Fang J, Ma W, et al. Large-scale pattern of biomass partitioning across China's grasslands[J]. Global Ecology and Biogeography, 2010, 19(2): 268-277.
805	China S120	1300	89.92	43.69	Typical Steppe	Grassland	Temperate Grassland	1.29035	8.36126	6.47984	sand	5.01543	NA	188.299	NA	0.161156	NA	Yang Y, Fang J, Ma W, et al. Large-scale pattern of biomass partitioning across China's grasslands[J]. Global Ecology and Biogeography, 2010, 19(2): 268-277.
806	China S121	1730	87.18	43.54	Typical Steppe	Grassland	Temperate Grassland	1.35337	10.2318	7.56024	loam	6.85454	NA	268.566	NA	0.215259	NA	Yang Y, Fang J, Ma W, et al. Large-scale pattern of biomass partitioning across China's grasslands[J]. Global Ecology and Biogeography, 2010, 19(2): 268-277.
807	China S122	647	119.97	49.33	Mountain Steppe	Grassland	Temperate Grassland	2.10257	3.97507	1.89058	loam	-1.27047	NA	347.819	NA	0.396699	NA	Yang Y, Fang J, Ma W, et al. Large-scale pattern of biomass partitioning across China's grasslands[J]. Global Ecology and Biogeography, 2010, 19(2): 268-277.
808	China S123	663	119.79	48.89	Mountain Steppe	Grassland	Temperate Grassland	1.26834	3.04382	2.39984	loam	-1.27047	NA	347.819	NA	0.396699	NA	Yang Y, Fang J, Ma W, et al. Large-scale pattern of biomass partitioning across China's grasslands[J]. Global Ecology and Biogeography, 2010, 19(2): 268-277.
809	China S124	717	119.54	49.05	Mountain Steppe	Grassland	Temperate Grassland	1.25934	6.87886	5.46227	loam	-1.27047	NA	347.819	NA	0.396699	NA	Yang Y, Fang J, Ma W, et al. Large-scale pattern of biomass partitioning across China's grasslands[J]. Global Ecology and Biogeography, 2010, 19(2): 268-277.
810	China S125	662	119.8	49.52	Mountain Steppe	Grassland	Temperate Grassland	1.93652	3.56096	1.83884	loam	-1.27047	NA	347.819	NA	0.396699	NA	Yang Y, Fang J, Ma W, et al. Large-scale pattern of biomass partitioning across China's grasslands[J]. Global Ecology and Biogeography, 2010, 19(2): 268-277.
811	China S126	759	119.79	49.62	Mountain Steppe	Grassland	Temperate Grassland	2.14158	11.165	5.21345	loam	-1.27047	NA	347.819	NA	0.396699	NA	Yang Y, Fang J, Ma W, et al. Large-scale pattern of biomass partitioning across China's grasslands[J]. Global Ecology and Biogeography, 2010, 19(2): 268-277.
812	China S127	867	119.3	47.65	Mountain Steppe	Grassland	Temperate Grassland	1.52341	21.0867	13.8418	loam	-2.76172	NA	445.564	NA	0.584946	NA	Yang Y, Fang J, Ma W, et al. Large-scale pattern of biomass partitioning across China's grasslands[J]. Global Ecology and Biogeography, 2010, 19(2): 268-277.
813	China S128	890	120.06	49.4	Mountain Steppe	Grassland	Temperate Grassland	1.55442	13.6567	8.78571	loam	-1.27047	NA	347.819	NA	0.396699	NA	Yang Y, Fang J, Ma W, et al. Large-scale pattern of biomass partitioning across China's grasslands[J]. Global Ecology and Biogeography, 2010, 19(2): 268-277.
814	China S129	895	120.06	49.47	Mountain Steppe	Grassland	Temperate Grassland	1.80849	15.4842	8.56195	loam	-1.27047	NA	347.819	NA	0.396699	NA	Yang Y, Fang J, Ma W, et al. Large-scale pattern of biomass partitioning across China's grasslands[J]. Global Ecology and Biogeography, 2010, 19(2): 268-277.
815	China S130	1060	119.5	46.6	Mountain Steppe	Grassland	Temperate Grassland	1.4874	19.1192	12.8541	loam	-2.76172	NA	445.564	NA	0.584946	NA	Yang Y, Fang J, Ma W, et al. Large-scale pattern of biomass partitioning across China's grasslands[J]. Global Ecology and Biogeography, 2010, 19(2): 268-277.
816	China S131	1100	117.75	44.6	Mountain Steppe	Grassland	Temperate Grassland	2.91579	18.8501	6.46484	sand	1.53593	NA	333.344	NA	0.35628	NA	Yang Y, Fang J, Ma W, et al. Large-scale pattern of biomass partitioning across China's grasslands[J]. Global Ecology and Biogeography, 2010, 19(2): 268-277.
817	China S132	1139	117.74	44.63	Mountain Steppe	Grassland	Temperate Grassland	3.58497	17.0996	4.76981	sand	1.53593	NA	333.344	NA	0.35628	NA	Yang Y, Fang J, Ma W, et al. Large-scale pattern of biomass partitioning across China's grasslands[J]. Global Ecology and Biogeography, 2010, 19(2): 268-277.
818	China S133	1280	116.76	43.48	Mountain Steppe	Grassland	Temperate Grassland	2.50368	11.3971	4.55214	sand	2.36487	NA	277.756	NA	0.278892	NA	Yang Y, Fang J, Ma W, et al. Large-scale pattern of biomass partitioning across China's grasslands[J]. Global Ecology and Biogeography, 2010, 19(2): 268-277.
819	China S134	1040	117.69	44.61	Mountain Steppe	Grassland	Temperate Grassland	2.36964	10.2338	4.3187	sand	1.53593	NA	333.344	NA	0.35628	NA	Yang Y, Fang J, Ma W, et al. Large-scale pattern of biomass partitioning across China's grasslands[J]. Global Ecology and Biogeography, 2010, 19(2): 268-277.
820	China S135	1397	86.49	43.81	Mountain Steppe	Grassland	Temperate Grassland	1.69146	6.82584	4.03548	loam	7.17523	NA	210.469	NA	0.160603	NA	Yang Y, Fang J, Ma W, et al. Large-scale pattern of biomass partitioning across China's grasslands[J]. Global Ecology and Biogeography, 2010, 19(2): 268-277.
821	China S136	2458	83.28	42.45	Mountain Steppe	Grassland	Temperate Grassland	1.20032	15.7703	13.1383	loam	11.2762	NA	70.8574	NA	0.0470111	NA	Yang Y, Fang J, Ma W, et al. Large-scale pattern of biomass partitioning across China's grasslands[J]. Global Ecology and Biogeography, 2010, 19(2): 268-277.
822	China S137	1170	80.97	44.35	Mountain Steppe	Grassland	Temperate Grassland	2.88878	12.5464	4.34314	loam	8.93659	NA	278.762	NA	0.21248	NA	Yang Y, Fang J, Ma W, et al. Large-scale pattern of biomass partitioning across China's grasslands[J]. Global Ecology and Biogeography, 2010, 19(2): 268-277.
823	China S138	2098	85.71	47.22	Mountain Steppe	Grassland	Temperate Grassland	2.65872	22.043	8.29082	loam	4.17945	NA	208.906	NA	0.201902	NA	Yang Y, Fang J, Ma W, et al. Large-scale pattern of biomass partitioning across China's grasslands[J]. Global Ecology and Biogeography, 2010, 19(2): 268-277.
824	China S139	2225	93.67	43.35	Mountain Steppe	Grassland	Temperate Grassland	1.81849	14.748	8.11001	sand	9.9758	NA	38.5197	NA	0.026157	NA	Yang Y, Fang J, Ma W, et al. Large-scale pattern of biomass partitioning across China's grasslands[J]. Global Ecology and Biogeography, 2010, 19(2): 268-277.
825	China S140	2310	93.77	43.32	Mountain Steppe	Grassland	Temperate Grassland	1.95653	7.89413	4.03476	loam	9.9758	NA	38.5197	NA	0.026157	NA	Yang Y, Fang J, Ma W, et al. Large-scale pattern of biomass partitioning across China's grasslands[J]. Global Ecology and Biogeography, 2010, 19(2): 268-277.
826	China S141	2415	84.4	43.66	Mountain Meadow	Grassland	Temperate Grassland	1.33436	7.23195	5.41979	loam	-4.34314	NA	274.235	NA	0.427757	NA	Yang Y, Fang J, Ma W, et al. Large-scale pattern of biomass partitioning across China's grasslands[J]. Global Ecology and Biogeography, 2010, 19(2): 268-277.
827	China S142	3145	84.42	43.45	Mountain Meadow	Grassland	Temperate Grassland	1.1053	4.94333	4.4724	sand	-4.34314	NA	274.235	NA	0.427757	NA	Yang Y, Fang J, Ma W, et al. Large-scale pattern of biomass partitioning across China's grasslands[J]. Global Ecology and Biogeography, 2010, 19(2): 268-277.
828	China S143	2653	84.37	43.15	Mountain Meadow	Grassland	Temperate Grassland	1.41238	6.27769	4.44476	loam	-4.34314	NA	274.235	NA	0.427757	NA	Yang Y, Fang J, Ma W, et al. Large-scale pattern of biomass partitioning across China's grasslands[J]. Global Ecology and Biogeography, 2010, 19(2): 268-277.
829	China S144	2638	84.37	43.16	Mountain Meadow	Grassland	Temperate Grassland	1.60743	6.92287	4.30678	loam	-4.34314	NA	274.235	NA	0.427757	NA	Yang Y, Fang J, Ma W, et al. Large-scale pattern of biomass partitioning across China's grasslands[J]. Global Ecology and Biogeography, 2010, 19(2): 268-277.
830	China S145	2445	81.31	41.94	Mountain Meadow	Grassland	Temperate Grassland	0.985266	8.03917	8.15939	loam	7.89188	NA	118.102	NA	0.0938069	NA	Yang Y, Fang J, Ma W, et al. Large-scale pattern of biomass partitioning across China's grasslands[J]. Global Ecology and Biogeography, 2010, 19(2): 268-277.
831	China S146	2442	80.65	41.8	Mountain Meadow	Grassland	Temperate Grassland	3.41392	11.8872	3.48198	sand	10.3632	NA	71.2606	NA	0.0502928	NA	Yang Y, Fang J, Ma W, et al. Large-scale pattern of biomass partitioning across China's grasslands[J]. Global Ecology and Biogeography, 2010, 19(2): 268-277.
832	China S147	1570	84.03	43.3	Mountain Meadow	Grassland	Temperate Grassland	1.55342	3.86904	2.49066	loam	-4.34314	NA	274.235	NA	0.427757	NA	Yang Y, Fang J, Ma W, et al. Large-scale pattern of biomass partitioning across China's grasslands[J]. Global Ecology and Biogeography, 2010, 19(2): 268-277.
833	China S148	1300	83.72	43.4	Mountain Meadow	Grassland	Temperate Grassland	4.52222	4.89432	1.08228	loam	-4.34314	NA	274.235	NA	0.427757	NA	Yang Y, Fang J, Ma W, et al. Large-scale pattern of biomass partitioning across China's grasslands[J]. Global Ecology and Biogeography, 2010, 19(2): 268-277.
834	China S149	1966	81.13	43.21	Mountain Meadow	Grassland	Temperate Grassland	4.42019	12.2663	2.77506	loam	3.33321	NA	510.748	NA	0.561069	NA	Yang Y, Fang J, Ma W, et al. Large-scale pattern of biomass partitioning across China's grasslands[J]. Global Ecology and Biogeography, 2010, 19(2): 268-277.
835	China S150	1798	86.91	48.81	Mountain Meadow	Grassland	Temperate Grassland	1.52841	3.51795	2.3017	loam	4.74868	NA	190.194	NA	0.171384	NA	Yang Y, Fang J, Ma W, et al. Large-scale pattern of biomass partitioning across China's grasslands[J]. Global Ecology and Biogeography, 2010, 19(2): 268-277.
836	China S151	2140	87.17	43.47	Mountain Meadow	Grassland	Temperate Grassland	3.42592	5.9336	1.73197	loam	6.85454	NA	268.566	NA	0.215259	NA	Yang Y, Fang J, Ma W, et al. Large-scale pattern of biomass partitioning across China's grasslands[J]. Global Ecology and Biogeography, 2010, 19(2): 268-277.
837	China S152	3255	100.79	36.49	Alpine Steppe	Grassland	Alpine Grassland	2.67472	15.1501	5.66417	loam	3.9567	NA	315.287	NA	0.338803	NA	Yang Y, Fang J, Ma W, et al. Large-scale pattern of biomass partitioning across China's grasslands[J]. Global Ecology and Biogeography, 2010, 19(2): 268-277.
838	China S153	3225	100.07	35.47	Alpine Steppe	Grassland	Alpine Grassland	0.818221	4.03509	4.93154	loam	1.39116	NA	363.494	NA	0.459572	NA	Yang Y, Fang J, Ma W, et al. Large-scale pattern of biomass partitioning across China's grasslands[J]. Global Ecology and Biogeography, 2010, 19(2): 268-277.
839	China S154	3016	101.02	36.87	Alpine Steppe	Grassland	Alpine Grassland	1.19932	4.74428	3.9558	loam	3.9567	NA	315.287	NA	0.338803	NA	Yang Y, Fang J, Ma W, et al. Large-scale pattern of biomass partitioning across China's grasslands[J]. Global Ecology and Biogeography, 2010, 19(2): 268-277.
840	China S155	3071	100.92	36.98	Alpine Steppe	Grassland	Alpine Grassland	1.88051	4.36218	2.31968	loam	3.9567	NA	315.287	NA	0.338803	NA	Yang Y, Fang J, Ma W, et al. Large-scale pattern of biomass partitioning across China's grasslands[J]. Global Ecology and Biogeography, 2010, 19(2): 268-277.
841	China S156	3468	98.38	37.28	Alpine Steppe	Grassland	Alpine Grassland	0.320086	1.74047	5.4375	loam	1.7452	NA	210.461	NA	0.254236	NA	Yang Y, Fang J, Ma W, et al. Large-scale pattern of biomass partitioning across China's grasslands[J]. Global Ecology and Biogeography, 2010, 19(2): 268-277.
842	China S157	3670	98.93	36.95	Alpine Steppe	Grassland	Alpine Grassland	1.04128	7.63306	7.33045	loam	1.7452	NA	210.461	NA	0.254236	NA	Yang Y, Fang J, Ma W, et al. Large-scale pattern of biomass partitioning across China's grasslands[J]. Global Ecology and Biogeography, 2010, 19(2): 268-277.
843	China S158	3177	99.31	36.7	Alpine Steppe	Grassland	Alpine Grassland	1.82949	18.353	10.0317	loam	1.7452	NA	210.461	NA	0.254236	NA	Yang Y, Fang J, Ma W, et al. Large-scale pattern of biomass partitioning across China's grasslands[J]. Global Ecology and Biogeography, 2010, 19(2): 268-277.
844	China S159	3247	99.58	37.14	Alpine Steppe	Grassland	Alpine Grassland	1.25234	4.68026	3.73722	loam	-0.23958	NA	381.631	NA	0.532247	NA	Yang Y, Fang J, Ma W, et al. Large-scale pattern of biomass partitioning across China's grasslands[J]. Global Ecology and Biogeography, 2010, 19(2): 268-277.
845	China S160	4601	93.87	35.51	Alpine Steppe	Grassland	Alpine Grassland	0.583157	2.06856	3.54717	sand	-5.29017	NA	286.441	NA	0.54955	NA	Yang Y, Fang J, Ma W, et al. Large-scale pattern of biomass partitioning across China's grasslands[J]. Global Ecology and Biogeography, 2010, 19(2): 268-277.
846	China S161	4601	93.87	35.51	Alpine Steppe	Grassland	Alpine Grassland	0.376102	1.66045	4.41489	sand	-5.29017	NA	286.441	NA	0.54955	NA	Yang Y, Fang J, Ma W, et al. Large-scale pattern of biomass partitioning across China's grasslands[J]. Global Ecology and Biogeography, 2010, 19(2): 268-277.
847	China S162	4557	92.95	34.94	Alpine Steppe	Grassland	Alpine Grassland	1.35136	5.04136	3.73057	loam	-5.29017	NA	286.441	NA	0.54955	NA	Yang Y, Fang J, Ma W, et al. Large-scale pattern of biomass partitioning across China's grasslands[J]. Global Ecology and Biogeography, 2010, 19(2): 268-277.
848	China S163	4625	92.62	34.38	Alpine Steppe	Grassland	Alpine Grassland	1.52241	5.88659	3.86662	sand	-3.9439	NA	288.7	NA	0.50047	NA	Yang Y, Fang J, Ma W, et al. Large-scale pattern of biomass partitioning across China's grasslands[J]. Global Ecology and Biogeography, 2010, 19(2): 268-277.
849	China S164	4535	92.45	34.21	Alpine Steppe	Grassland	Alpine Grassland	0.595161	1.1113	1.86723	sand	-3.9439	NA	288.7	NA	0.50047	NA	Yang Y, Fang J, Ma W, et al. Large-scale pattern of biomass partitioning across China's grasslands[J]. Global Ecology and Biogeography, 2010, 19(2): 268-277.
850	China S165	4622	92.36	33.95	Alpine Steppe	Grassland	Alpine Grassland	0.805217	0.655177	0.813665	sand	-3.9439	NA	288.7	NA	0.50047	NA	Yang Y, Fang J, Ma W, et al. Large-scale pattern of biomass partitioning across China's grasslands[J]. Global Ecology and Biogeography, 2010, 19(2): 268-277.
851	China S166	4675	92.09	33.75	Alpine Steppe	Grassland	Alpine Grassland	0.966261	4.16312	4.30849	clay	-3.9439	NA	288.7	NA	0.50047	NA	Yang Y, Fang J, Ma W, et al. Large-scale pattern of biomass partitioning across China's grasslands[J]. Global Ecology and Biogeography, 2010, 19(2): 268-277.
852	China S167	4700	92.76	34.6	Alpine Steppe	Grassland	Alpine Grassland	0.730197	2.76275	3.78356	sand	-3.9439	NA	288.7	NA	0.50047	NA	Yang Y, Fang J, Ma W, et al. Large-scale pattern of biomass partitioning across China's grasslands[J]. Global Ecology and Biogeography, 2010, 19(2): 268-277.
853	China S168	4598	91.07	31.5	Alpine Steppe	Grassland	Alpine Grassland	0.573155	2.17359	3.79232	loam	-1.17764	NA	431.677	NA	0.645149	NA	Yang Y, Fang J, Ma W, et al. Large-scale pattern of biomass partitioning across China's grasslands[J]. Global Ecology and Biogeography, 2010, 19(2): 268-277.
854	China S169	4674	91.67	31.5	Alpine Steppe	Grassland	Alpine Grassland	0.195053	1.26934	6.50769	sand	-1.17764	NA	431.677	NA	0.645149	NA	Yang Y, Fang J, Ma W, et al. Large-scale pattern of biomass partitioning across China's grasslands[J]. Global Ecology and Biogeography, 2010, 19(2): 268-277.
855	China S170	4655	90.42	31.41	Alpine Steppe	Grassland	Alpine Grassland	0.346093	3.42492	9.89595	loam	-0.83235	NA	316.096	NA	0.467737	NA	Yang Y, Fang J, Ma W, et al. Large-scale pattern of biomass partitioning across China's grasslands[J]. Global Ecology and Biogeography, 2010, 19(2): 268-277.
856	China S171	4742	90.11	31.4	Alpine Steppe	Grassland	Alpine Grassland	0.3691	2.88778	7.82385	loam	-0.83235	NA	316.096	NA	0.467737	NA	Yang Y, Fang J, Ma W, et al. Large-scale pattern of biomass partitioning across China's grasslands[J]. Global Ecology and Biogeography, 2010, 19(2): 268-277.
857	China S172	4575	89.31	31.97	Alpine Steppe	Grassland	Alpine Grassland	0.14904	0.968261	6.49664	loam	-0.83235	NA	316.096	NA	0.467737	NA	Yang Y, Fang J, Ma W, et al. Large-scale pattern of biomass partitioning across China's grasslands[J]. Global Ecology and Biogeography, 2010, 19(2): 268-277.
858	China S173	4596	89.99	31.12	Alpine Steppe	Grassland	Alpine Grassland	0.361097	1.33336	3.69252	sand	-0.83235	NA	316.096	NA	0.467737	NA	Yang Y, Fang J, Ma W, et al. Large-scale pattern of biomass partitioning across China's grasslands[J]. Global Ecology and Biogeography, 2010, 19(2): 268-277.
859	China S174	4588	88.69	32.16	Alpine Steppe	Grassland	Alpine Grassland	0.3721	1.08229	2.9086	loam	0.1022	NA	316.527	NA	0.44501	NA	Yang Y, Fang J, Ma W, et al. Large-scale pattern of biomass partitioning across China's grasslands[J]. Global Ecology and Biogeography, 2010, 19(2): 268-277.
860	China S175	4601	88.33	32.09	Alpine Steppe	Grassland	Alpine Grassland	0.201054	1.00227	4.98507	loam	0.1022	NA	316.527	NA	0.44501	NA	Yang Y, Fang J, Ma W, et al. Large-scale pattern of biomass partitioning across China's grasslands[J]. Global Ecology and Biogeography, 2010, 19(2): 268-277.
861	China S176	4540	87.21	31.87	Alpine Steppe	Grassland	Alpine Grassland	0.151041	0.51714	3.42384	loam	0.1022	NA	316.527	NA	0.44501	NA	Yang Y, Fang J, Ma W, et al. Large-scale pattern of biomass partitioning across China's grasslands[J]. Global Ecology and Biogeography, 2010, 19(2): 268-277.
862	China S177	4523	87.25	31.79	Alpine Steppe	Grassland	Alpine Grassland	0.145039	0.688186	4.74483	loam	0.1022	NA	316.527	NA	0.44501	NA	Yang Y, Fang J, Ma W, et al. Large-scale pattern of biomass partitioning across China's grasslands[J]. Global Ecology and Biogeography, 2010, 19(2): 268-277.
863	China S178	4665	86.57	31.93	Alpine Steppe	Grassland	Alpine Grassland	0.253068	1.23233	4.86957	loam	0.1022	NA	316.527	NA	0.44501	NA	Yang Y, Fang J, Ma W, et al. Large-scale pattern of biomass partitioning across China's grasslands[J]. Global Ecology and Biogeography, 2010, 19(2): 268-277.
864	China S179	4661	85.99	32.08	Alpine Steppe	Grassland	Alpine Grassland	0.232063	1.55542	6.70259	loam	0.1022	NA	316.527	NA	0.44501	NA	Yang Y, Fang J, Ma W, et al. Large-scale pattern of biomass partitioning across China's grasslands[J]. Global Ecology and Biogeography, 2010, 19(2): 268-277.
865	China S180	4560	85.3	32.19	Alpine Steppe	Grassland	Alpine Grassland	0.521141	3.09183	5.93282	loam	0.1022	NA	316.527	NA	0.44501	NA	Yang Y, Fang J, Ma W, et al. Large-scale pattern of biomass partitioning across China's grasslands[J]. Global Ecology and Biogeography, 2010, 19(2): 268-277.
866	China S181	4703	85.15	31.03	Alpine Steppe	Grassland	Alpine Grassland	0.196053	1.22833	6.26531	loam	2.66426	NA	287.002	NA	0.345502	NA	Yang Y, Fang J, Ma W, et al. Large-scale pattern of biomass partitioning across China's grasslands[J]. Global Ecology and Biogeography, 2010, 19(2): 268-277.
867	China S182	5168	85.77	29.81	Alpine Steppe	Grassland	Alpine Grassland	0.405109	1.71446	4.2321	sand	2.66426	NA	287.002	NA	0.345502	NA	Yang Y, Fang J, Ma W, et al. Large-scale pattern of biomass partitioning across China's grasslands[J]. Global Ecology and Biogeography, 2010, 19(2): 268-277.
868	China S183	3277	100.89	36.32	Alpine Steppe	Grassland	Alpine Grassland	1.26934	6.63379	5.22616	loam	3.9567	NA	315.287	NA	0.338803	NA	Yang Y, Fang J, Ma W, et al. Large-scale pattern of biomass partitioning across China's grasslands[J]. Global Ecology and Biogeography, 2010, 19(2): 268-277.
869	China S184	2990	100.39	36.09	Alpine Steppe	Grassland	Alpine Grassland	0.707191	5.61352	7.93777	sand	3.9567	NA	315.287	NA	0.338803	NA	Yang Y, Fang J, Ma W, et al. Large-scale pattern of biomass partitioning across China's grasslands[J]. Global Ecology and Biogeography, 2010, 19(2): 268-277.
870	China S185	3078	100.22	36	Alpine Steppe	Grassland	Alpine Grassland	0.735199	7.0539	9.59456	loam	3.9567	NA	315.287	NA	0.338803	NA	Yang Y, Fang J, Ma W, et al. Large-scale pattern of biomass partitioning across China's grasslands[J]. Global Ecology and Biogeography, 2010, 19(2): 268-277.
871	China S186	3231	100.07	35.93	Alpine Steppe	Grassland	Alpine Grassland	1.21633	7.63106	6.27385	loam	1.39116	NA	363.494	NA	0.459572	NA	Yang Y, Fang J, Ma W, et al. Large-scale pattern of biomass partitioning across China's grasslands[J]. Global Ecology and Biogeography, 2010, 19(2): 268-277.
872	China S187	3184	100.23	35.76	Alpine Steppe	Grassland	Alpine Grassland	0.789213	2.01354	2.55133	loam	1.39116	NA	363.494	NA	0.459572	NA	Yang Y, Fang J, Ma W, et al. Large-scale pattern of biomass partitioning across China's grasslands[J]. Global Ecology and Biogeography, 2010, 19(2): 268-277.
873	China S188	3253	100.78	35.59	Alpine Steppe	Grassland	Alpine Grassland	0.701189	3.15985	4.50642	loam	0.55479	NA	422.261	NA	0.558694	NA	Yang Y, Fang J, Ma W, et al. Large-scale pattern of biomass partitioning across China's grasslands[J]. Global Ecology and Biogeography, 2010, 19(2): 268-277.
874	China S189	3253	100.93	35.35	Alpine Steppe	Grassland	Alpine Grassland	0.820221	3.47394	4.23537	loam	0.55479	NA	422.261	NA	0.558694	NA	Yang Y, Fang J, Ma W, et al. Large-scale pattern of biomass partitioning across China's grasslands[J]. Global Ecology and Biogeography, 2010, 19(2): 268-277.
875	China S190	4158	99.18	35.36	Alpine Steppe	Grassland	Alpine Grassland	0.476129	2.2206	4.66387	sand	1.39116	NA	363.494	NA	0.459572	NA	Yang Y, Fang J, Ma W, et al. Large-scale pattern of biomass partitioning across China's grasslands[J]. Global Ecology and Biogeography, 2010, 19(2): 268-277.
876	China S191	4002	99.39	35.43	Alpine Steppe	Grassland	Alpine Grassland	0.608164	4.02109	6.61184	sand	1.39116	NA	363.494	NA	0.459572	NA	Yang Y, Fang J, Ma W, et al. Large-scale pattern of biomass partitioning across China's grasslands[J]. Global Ecology and Biogeography, 2010, 19(2): 268-277.
877	China S192	4089	99.48	35.44	Alpine Steppe	Grassland	Alpine Grassland	0.574155	4.02609	7.0122	sand	1.39116	NA	363.494	NA	0.459572	NA	Yang Y, Fang J, Ma W, et al. Large-scale pattern of biomass partitioning across China's grasslands[J]. Global Ecology and Biogeography, 2010, 19(2): 268-277.
878	China S193	4297	98.58	34.99	Alpine Steppe	Grassland	Alpine Grassland	0.565153	2.9468	5.21416	sand	-3.6771	NA	319.764	NA	0.546997	NA	Yang Y, Fang J, Ma W, et al. Large-scale pattern of biomass partitioning across China's grasslands[J]. Global Ecology and Biogeography, 2010, 19(2): 268-277.
879	China S194	4219	98.45	34.85	Alpine Steppe	Grassland	Alpine Grassland	0.645174	4.37018	6.77364	sand	-3.6771	NA	319.764	NA	0.546997	NA	Yang Y, Fang J, Ma W, et al. Large-scale pattern of biomass partitioning across China's grasslands[J]. Global Ecology and Biogeography, 2010, 19(2): 268-277.
880	China S195	4229	98.25	34.88	Alpine Steppe	Grassland	Alpine Grassland	0.546147	4.0651	7.44322	sand	-3.6771	NA	319.764	NA	0.546997	NA	Yang Y, Fang J, Ma W, et al. Large-scale pattern of biomass partitioning across China's grasslands[J]. Global Ecology and Biogeography, 2010, 19(2): 268-277.
881	China S196	4254	98.21	34.9	Alpine Steppe	Grassland	Alpine Grassland	0.627169	3.66799	5.84848	sand	-3.6771	NA	319.764	NA	0.546997	NA	Yang Y, Fang J, Ma W, et al. Large-scale pattern of biomass partitioning across China's grasslands[J]. Global Ecology and Biogeography, 2010, 19(2): 268-277.
882	China S197	4219	98.14	34.93	Alpine Steppe	Grassland	Alpine Grassland	0.622168	3.18686	5.12219	sand	-3.6771	NA	319.764	NA	0.546997	NA	Yang Y, Fang J, Ma W, et al. Large-scale pattern of biomass partitioning across China's grasslands[J]. Global Ecology and Biogeography, 2010, 19(2): 268-277.
883	China S198	4236	98.07	35.01	Alpine Steppe	Grassland	Alpine Grassland	0.575155	2.90879	5.05739	sand	-3.6771	NA	319.764	NA	0.546997	NA	Yang Y, Fang J, Ma W, et al. Large-scale pattern of biomass partitioning across China's grasslands[J]. Global Ecology and Biogeography, 2010, 19(2): 268-277.
884	China S199	4226	95.8	34.14	Alpine Steppe	Grassland	Alpine Grassland	0.565153	1.75647	3.10796	loam	-2.05306	NA	410.909	NA	0.644057	NA	Yang Y, Fang J, Ma W, et al. Large-scale pattern of biomass partitioning across China's grasslands[J]. Global Ecology and Biogeography, 2010, 19(2): 268-277.
885	China S200	4596	92.4	34.17	Alpine Steppe	Grassland	Alpine Grassland	0.965261	4.93533	5.11295	sand	-3.9439	NA	288.7	NA	0.50047	NA	Yang Y, Fang J, Ma W, et al. Large-scale pattern of biomass partitioning across China's grasslands[J]. Global Ecology and Biogeography, 2010, 19(2): 268-277.
886	China S201	4634	93.1	35.25	Alpine Steppe	Grassland	Alpine Grassland	0.201054	0.44612	2.21891	sand	-5.29017	NA	286.441	NA	0.54955	NA	Yang Y, Fang J, Ma W, et al. Large-scale pattern of biomass partitioning across China's grasslands[J]. Global Ecology and Biogeography, 2010, 19(2): 268-277.
887	China S202	4536	93.37	35.36	Alpine Steppe	Grassland	Alpine Grassland	0.428116	1.70146	3.9743	sand	-5.29017	NA	286.441	NA	0.54955	NA	Yang Y, Fang J, Ma W, et al. Large-scale pattern of biomass partitioning across China's grasslands[J]. Global Ecology and Biogeography, 2010, 19(2): 268-277.
888	China S203	4506	93.65	35.49	Alpine Steppe	Grassland	Alpine Grassland	0.388105	2.27561	5.8634	sand	-5.29017	NA	286.441	NA	0.54955	NA	Yang Y, Fang J, Ma W, et al. Large-scale pattern of biomass partitioning across China's grasslands[J]. Global Ecology and Biogeography, 2010, 19(2): 268-277.
889	China S204	4144	94.3	35.75	Alpine Steppe	Grassland	Alpine Grassland	0.177048	0.501135	2.83051	sand	5.08111	NA	42.0839	NA	0.0413339	NA	Yang Y, Fang J, Ma W, et al. Large-scale pattern of biomass partitioning across China's grasslands[J]. Global Ecology and Biogeography, 2010, 19(2): 268-277.
890	China S205	4318	80.25	32.53	Alpine Steppe	Grassland	Alpine Grassland	0.0430116	0.51814	12.0465	loam	0.6757	NA	68.8784	NA	0.0887493	NA	Yang Y, Fang J, Ma W, et al. Large-scale pattern of biomass partitioning across China's grasslands[J]. Global Ecology and Biogeography, 2010, 19(2): 268-277.
891	China S206	4528	81.18	32.35	Alpine Steppe	Grassland	Alpine Grassland	0.285077	0.909245	3.18947	loam	0.6757	NA	68.8784	NA	0.0887493	NA	Yang Y, Fang J, Ma W, et al. Large-scale pattern of biomass partitioning across China's grasslands[J]. Global Ecology and Biogeography, 2010, 19(2): 268-277.
892	China S207	4647	81.35	32.18	Alpine Steppe	Grassland	Alpine Grassland	0.142038	1.75847	12.3803	loam	0.6757	NA	68.8784	NA	0.0887493	NA	Yang Y, Fang J, Ma W, et al. Large-scale pattern of biomass partitioning across China's grasslands[J]. Global Ecology and Biogeography, 2010, 19(2): 268-277.
893	China S208	4642	82.42	32.32	Alpine Steppe	Grassland	Alpine Grassland	0.143039	0.990267	6.92308	loam	0.6757	NA	68.8784	NA	0.0887493	NA	Yang Y, Fang J, Ma W, et al. Large-scale pattern of biomass partitioning across China's grasslands[J]. Global Ecology and Biogeography, 2010, 19(2): 268-277.
894	China S209	4388	82.55	32.53	Alpine Steppe	Grassland	Alpine Grassland	0.179048	1.42939	7.98324	loam	0.6757	NA	68.8784	NA	0.0887493	NA	Yang Y, Fang J, Ma W, et al. Large-scale pattern of biomass partitioning across China's grasslands[J]. Global Ecology and Biogeography, 2010, 19(2): 268-277.
895	China S210	4418	82.85	32.52	Alpine Steppe	Grassland	Alpine Grassland	0.0980265	0.898243	9.16327	clay	0.6757	NA	68.8784	NA	0.0887493	NA	Yang Y, Fang J, Ma W, et al. Large-scale pattern of biomass partitioning across China's grasslands[J]. Global Ecology and Biogeography, 2010, 19(2): 268-277.
896	China S211	4414	83.97	32.3	Alpine Steppe	Grassland	Alpine Grassland	0.134036	0.804217	6	sand	0.6757	NA	68.8784	NA	0.0887493	NA	Yang Y, Fang J, Ma W, et al. Large-scale pattern of biomass partitioning across China's grasslands[J]. Global Ecology and Biogeography, 2010, 19(2): 268-277.
897	China S212	4373	83.72	32.35	Alpine Steppe	Grassland	Alpine Grassland	0.361097	1.8695	5.17729	sand	0.6757	NA	68.8784	NA	0.0887493	NA	Yang Y, Fang J, Ma W, et al. Large-scale pattern of biomass partitioning across China's grasslands[J]. Global Ecology and Biogeography, 2010, 19(2): 268-277.
898	China S213	4537	83.47	32.37	Alpine Steppe	Grassland	Alpine Grassland	0.127034	0.528143	4.15748	loam	0.6757	NA	68.8784	NA	0.0887493	NA	Yang Y, Fang J, Ma W, et al. Large-scale pattern of biomass partitioning across China's grasslands[J]. Global Ecology and Biogeography, 2010, 19(2): 268-277.
899	China S214	4491	83.3	32.42	Alpine Steppe	Grassland	Alpine Grassland	0.119032	1.54142	12.9496	loam	0.6757	NA	68.8784	NA	0.0887493	NA	Yang Y, Fang J, Ma W, et al. Large-scale pattern of biomass partitioning across China's grasslands[J]. Global Ecology and Biogeography, 2010, 19(2): 268-277.
900	China S215	4445	84.1	32.33	Alpine Steppe	Grassland	Alpine Grassland	0.198053	1.53341	7.74242	loam	0.6757	NA	68.8784	NA	0.0887493	NA	Yang Y, Fang J, Ma W, et al. Large-scale pattern of biomass partitioning across China's grasslands[J]. Global Ecology and Biogeography, 2010, 19(2): 268-277.
901	China S216	4489	84.17	32.4	Alpine Steppe	Grassland	Alpine Grassland	0.508137	2.71873	5.35039	loam	0.6757	NA	68.8784	NA	0.0887493	NA	Yang Y, Fang J, Ma W, et al. Large-scale pattern of biomass partitioning across China's grasslands[J]. Global Ecology and Biogeography, 2010, 19(2): 268-277.
902	China S217	4483	84.17	32.4	Alpine Steppe	Grassland	Alpine Grassland	0.543147	2.53368	4.66483	loam	0.6757	NA	68.8784	NA	0.0887493	NA	Yang Y, Fang J, Ma W, et al. Large-scale pattern of biomass partitioning across China's grasslands[J]. Global Ecology and Biogeography, 2010, 19(2): 268-277.
903	China S218	4622	84.27	32.55	Alpine Steppe	Grassland	Alpine Grassland	0.253068	2.17159	8.58103	sand	0.6757	NA	68.8784	NA	0.0887493	NA	Yang Y, Fang J, Ma W, et al. Large-scale pattern of biomass partitioning across China's grasslands[J]. Global Ecology and Biogeography, 2010, 19(2): 268-277.
904	China S219	4643	84.25	32.65	Alpine Steppe	Grassland	Alpine Grassland	0.191052	1.18832	6.2199	loam	0.6757	NA	68.8784	NA	0.0887493	NA	Yang Y, Fang J, Ma W, et al. Large-scale pattern of biomass partitioning across China's grasslands[J]. Global Ecology and Biogeography, 2010, 19(2): 268-277.
905	China S220	4681	84.2	32.8	Alpine Steppe	Grassland	Alpine Grassland	0.170046	0.85123	5.00588	loam	0.6757	NA	68.8784	NA	0.0887493	NA	Yang Y, Fang J, Ma W, et al. Large-scale pattern of biomass partitioning across China's grasslands[J]. Global Ecology and Biogeography, 2010, 19(2): 268-277.
906	China S221	4731	84.05	32.95	Alpine Steppe	Grassland	Alpine Grassland	0.267072	1.43639	5.37828	sand	0.6757	NA	68.8784	NA	0.0887493	NA	Yang Y, Fang J, Ma W, et al. Large-scale pattern of biomass partitioning across China's grasslands[J]. Global Ecology and Biogeography, 2010, 19(2): 268-277.
907	China S222	4794	83.98	32.17	Alpine Steppe	Grassland	Alpine Grassland	0.377102	4.92333	13.0557	sand	0.6757	NA	68.8784	NA	0.0887493	NA	Yang Y, Fang J, Ma W, et al. Large-scale pattern of biomass partitioning across China's grasslands[J]. Global Ecology and Biogeography, 2010, 19(2): 268-277.
908	China S223	4441	84.12	32.28	Alpine Steppe	Grassland	Alpine Grassland	0.134036	1.37737	10.2761	loam	0.6757	NA	68.8784	NA	0.0887493	NA	Yang Y, Fang J, Ma W, et al. Large-scale pattern of biomass partitioning across China's grasslands[J]. Global Ecology and Biogeography, 2010, 19(2): 268-277.
909	China S224	4504	84.57	32.2	Alpine Steppe	Grassland	Alpine Grassland	0.177048	1.23333	6.9661	loam	0.1022	NA	316.527	NA	0.44501	NA	Yang Y, Fang J, Ma W, et al. Large-scale pattern of biomass partitioning across China's grasslands[J]. Global Ecology and Biogeography, 2010, 19(2): 268-277.
910	China S225	4442	85.03	32.17	Alpine Steppe	Grassland	Alpine Grassland	0.131035	1.68746	12.8779	loam	0.1022	NA	316.527	NA	0.44501	NA	Yang Y, Fang J, Ma W, et al. Large-scale pattern of biomass partitioning across China's grasslands[J]. Global Ecology and Biogeography, 2010, 19(2): 268-277.
911	China S226	4550	87.87	31.88	Alpine Steppe	Grassland	Alpine Grassland	0.189051	1.90151	10.0582	loam	0.1022	NA	316.527	NA	0.44501	NA	Yang Y, Fang J, Ma W, et al. Large-scale pattern of biomass partitioning across China's grasslands[J]. Global Ecology and Biogeography, 2010, 19(2): 268-277.
912	China S227	3192	101.31	37.61	Alpine Meadow	Grassland	Alpine Grassland	3.47594	27.8555	8.01381	loam	0.83591	NA	525.509	NA	0.682018	NA	Yang Y, Fang J, Ma W, et al. Large-scale pattern of biomass partitioning across China's grasslands[J]. Global Ecology and Biogeography, 2010, 19(2): 268-277.
913	China S228	3204	101.24	37.61	Alpine Meadow	Grassland	Alpine Grassland	1.4984	19.0411	12.7076	loam	0.83591	NA	525.509	NA	0.682018	NA	Yang Y, Fang J, Ma W, et al. Large-scale pattern of biomass partitioning across China's grasslands[J]. Global Ecology and Biogeography, 2010, 19(2): 268-277.
914	China S229	3179	101.03	37.02	Alpine Meadow	Grassland	Alpine Grassland	1.8635	21.0347	11.2877	loam	0.83591	NA	525.509	NA	0.682018	NA	Yang Y, Fang J, Ma W, et al. Large-scale pattern of biomass partitioning across China's grasslands[J]. Global Ecology and Biogeography, 2010, 19(2): 268-277.
915	China S230	4556	93.32	35.33	Alpine Meadow	Grassland	Alpine Grassland	0.546147	1.55742	2.85165	sand	-5.29017	NA	286.441	NA	0.54955	NA	Yang Y, Fang J, Ma W, et al. Large-scale pattern of biomass partitioning across China's grasslands[J]. Global Ecology and Biogeography, 2010, 19(2): 268-277.
916	China S231	4616	92.36	33.95	Alpine Meadow	Grassland	Alpine Grassland	0.599162	0.829224	1.38397	sand	-3.9439	NA	288.7	NA	0.50047	NA	Yang Y, Fang J, Ma W, et al. Large-scale pattern of biomass partitioning across China's grasslands[J]. Global Ecology and Biogeography, 2010, 19(2): 268-277.
917	China S232	4628	91.68	32.19	Alpine Meadow	Grassland	Alpine Grassland	1.89851	21.7279	11.4447	sand	-1.17764	NA	431.677	NA	0.645149	NA	Yang Y, Fang J, Ma W, et al. Large-scale pattern of biomass partitioning across China's grasslands[J]. Global Ecology and Biogeography, 2010, 19(2): 268-277.
918	China S233	4682	92.9	34.79	Alpine Meadow	Grassland	Alpine Grassland	1.17232	14.91	12.7184	clay	-5.29017	NA	286.441	NA	0.54955	NA	Yang Y, Fang J, Ma W, et al. Large-scale pattern of biomass partitioning across China's grasslands[J]. Global Ecology and Biogeography, 2010, 19(2): 268-277.
919	China S234	4741	90.01	31.43	Alpine Meadow	Grassland	Alpine Grassland	0.338091	1.87751	5.55325	loam	-0.83235	NA	316.096	NA	0.467737	NA	Yang Y, Fang J, Ma W, et al. Large-scale pattern of biomass partitioning across China's grasslands[J]. Global Ecology and Biogeography, 2010, 19(2): 268-277.
920	China S235	5004	85.32	30.38	Alpine Meadow	Grassland	Alpine Grassland	0.615166	6.60378	10.735	loam	2.66426	NA	287.002	NA	0.345502	NA	Yang Y, Fang J, Ma W, et al. Large-scale pattern of biomass partitioning across China's grasslands[J]. Global Ecology and Biogeography, 2010, 19(2): 268-277.
921	China S236	4603	86.73	29.41	Alpine Meadow	Grassland	Alpine Grassland	0.318086	2.40165	7.55031	loam	2.66426	NA	287.002	NA	0.345502	NA	Yang Y, Fang J, Ma W, et al. Large-scale pattern of biomass partitioning across China's grasslands[J]. Global Ecology and Biogeography, 2010, 19(2): 268-277.
922	China S237	4302	91.06	30.45	Alpine Meadow	Grassland	Alpine Grassland	1.62844	6.01362	3.69287	sand	1.79397	NA	478.643	NA	0.608574	NA	Yang Y, Fang J, Ma W, et al. Large-scale pattern of biomass partitioning across China's grasslands[J]. Global Ecology and Biogeography, 2010, 19(2): 268-277.
923	China S238	4720	91.69	31.07	Alpine Meadow	Grassland	Alpine Grassland	0.794214	5.88959	7.41562	sand	-1.17764	NA	431.677	NA	0.645149	NA	Yang Y, Fang J, Ma W, et al. Large-scale pattern of biomass partitioning across China's grasslands[J]. Global Ecology and Biogeography, 2010, 19(2): 268-277.
924	China S239	3304	100.49	35.57	Alpine Meadow	Grassland	Alpine Grassland	0.92725	7.05591	7.60949	loam	0.55479	NA	422.261	NA	0.558694	NA	Yang Y, Fang J, Ma W, et al. Large-scale pattern of biomass partitioning across China's grasslands[J]. Global Ecology and Biogeography, 2010, 19(2): 268-277.
925	China S240	3565	100.77	35.08	Alpine Meadow	Grassland	Alpine Grassland	1.40938	1.98154	1.40596	sand	0.55479	NA	422.261	NA	0.558694	NA	Yang Y, Fang J, Ma W, et al. Large-scale pattern of biomass partitioning across China's grasslands[J]. Global Ecology and Biogeography, 2010, 19(2): 268-277.
926	China S241	3650	100.82	34.86	Alpine Meadow	Grassland	Alpine Grassland	2.42766	5.28943	2.17882	sand	0.55479	NA	422.261	NA	0.558694	NA	Yang Y, Fang J, Ma W, et al. Large-scale pattern of biomass partitioning across China's grasslands[J]. Global Ecology and Biogeography, 2010, 19(2): 268-277.
927	China S242	3717	100.22	34.53	Alpine Meadow	Grassland	Alpine Grassland	1.51341	3.11284	2.05684	sand	0.55479	NA	422.261	NA	0.558694	NA	Yang Y, Fang J, Ma W, et al. Large-scale pattern of biomass partitioning across China's grasslands[J]. Global Ecology and Biogeography, 2010, 19(2): 268-277.
928	China S243	4443	97.14	33.82	Alpine Meadow	Grassland	Alpine Grassland	0.439119	5.2034	11.8497	loam	-4.56603	NA	513.066	NA	0.929589	NA	Yang Y, Fang J, Ma W, et al. Large-scale pattern of biomass partitioning across China's grasslands[J]. Global Ecology and Biogeography, 2010, 19(2): 268-277.
929	China S244	4589	97.02	33.76	Alpine Meadow	Grassland	Alpine Grassland	1.39438	9.50357	6.81564	sand	-4.56603	NA	513.066	NA	0.929589	NA	Yang Y, Fang J, Ma W, et al. Large-scale pattern of biomass partitioning across China's grasslands[J]. Global Ecology and Biogeography, 2010, 19(2): 268-277.
930	China S245	4142	96.73	33.81	Alpine Meadow	Grassland	Alpine Grassland	0.653176	7.58805	11.6172	sand	-4.56603	NA	513.066	NA	0.929589	NA	Yang Y, Fang J, Ma W, et al. Large-scale pattern of biomass partitioning across China's grasslands[J]. Global Ecology and Biogeography, 2010, 19(2): 268-277.
931	China S246	4229	96.37	33.97	Alpine Meadow	Grassland	Alpine Grassland	1.72247	7.416	4.30546	loam	-2.05306	NA	410.909	NA	0.644057	NA	Yang Y, Fang J, Ma W, et al. Large-scale pattern of biomass partitioning across China's grasslands[J]. Global Ecology and Biogeography, 2010, 19(2): 268-277.
932	China S247	4363	96.2	34.1	Alpine Meadow	Grassland	Alpine Grassland	1.0933	8.55531	7.82525	loam	-2.05306	NA	410.909	NA	0.644057	NA	Yang Y, Fang J, Ma W, et al. Large-scale pattern of biomass partitioning across China's grasslands[J]. Global Ecology and Biogeography, 2010, 19(2): 268-277.
933	China S248	4161	95.7	33.95	Alpine Meadow	Grassland	Alpine Grassland	1.89551	11.5971	6.11821	loam	-2.05306	NA	410.909	NA	0.644057	NA	Yang Y, Fang J, Ma W, et al. Large-scale pattern of biomass partitioning across China's grasslands[J]. Global Ecology and Biogeography, 2010, 19(2): 268-277.
934	China S249	4264	95.87	33.73	Alpine Meadow	Grassland	Alpine Grassland	1.23433	9.9957	8.09806	sand	-2.05306	NA	410.909	NA	0.644057	NA	Yang Y, Fang J, Ma W, et al. Large-scale pattern of biomass partitioning across China's grasslands[J]. Global Ecology and Biogeography, 2010, 19(2): 268-277.
935	China S250	3901	96.91	33.02	Alpine Meadow	Grassland	Alpine Grassland	0.497134	5.03436	10.1268	sand	3.33132	NA	473.552	NA	0.550058	NA	Yang Y, Fang J, Ma W, et al. Large-scale pattern of biomass partitioning across China's grasslands[J]. Global Ecology and Biogeography, 2010, 19(2): 268-277.
936	China S251	3900	97.16	32.81	Alpine Meadow	Grassland	Alpine Grassland	0.902244	3.699	4.09978	loam	3.33132	NA	473.552	NA	0.550058	NA	Yang Y, Fang J, Ma W, et al. Large-scale pattern of biomass partitioning across China's grasslands[J]. Global Ecology and Biogeography, 2010, 19(2): 268-277.
937	China S252	3888	97.1	32.81	Alpine Meadow	Grassland	Alpine Grassland	0.995269	3.50995	3.52663	loam	3.33132	NA	473.552	NA	0.550058	NA	Yang Y, Fang J, Ma W, et al. Large-scale pattern of biomass partitioning across China's grasslands[J]. Global Ecology and Biogeography, 2010, 19(2): 268-277.
938	China S253	4286	96.74	32.89	Alpine Meadow	Grassland	Alpine Grassland	2.55969	6.27069	2.44979	loam	3.33132	NA	473.552	NA	0.550058	NA	Yang Y, Fang J, Ma W, et al. Large-scale pattern of biomass partitioning across China's grasslands[J]. Global Ecology and Biogeography, 2010, 19(2): 268-277.
939	China S254	3958	96.56	32.6	Alpine Meadow	Grassland	Alpine Grassland	1.4634	6.52976	4.46206	loam	4.25444	NA	535.535	NA	0.591057	NA	Yang Y, Fang J, Ma W, et al. Large-scale pattern of biomass partitioning across China's grasslands[J]. Global Ecology and Biogeography, 2010, 19(2): 268-277.
940	China S255	4010	96.4	32.52	Alpine Meadow	Grassland	Alpine Grassland	1.21833	6.72982	5.52381	sand	4.25444	NA	535.535	NA	0.591057	NA	Yang Y, Fang J, Ma W, et al. Large-scale pattern of biomass partitioning across China's grasslands[J]. Global Ecology and Biogeography, 2010, 19(2): 268-277.
941	China S256	3801	96.4	32.2	Alpine Meadow	Grassland	Alpine Grassland	1.1293	4.86131	4.30469	loam	4.25444	NA	535.535	NA	0.591057	NA	Yang Y, Fang J, Ma W, et al. Large-scale pattern of biomass partitioning across China's grasslands[J]. Global Ecology and Biogeography, 2010, 19(2): 268-277.
942	China S257	4113	93.95	31.93	Alpine Meadow	Grassland	Alpine Grassland	1.00427	6.45974	6.43227	loam	1.8612	NA	587.135	NA	0.740655	NA	Yang Y, Fang J, Ma W, et al. Large-scale pattern of biomass partitioning across China's grasslands[J]. Global Ecology and Biogeography, 2010, 19(2): 268-277.
943	China S258	4307	92.9	31.84	Alpine Meadow	Grassland	Alpine Grassland	0.77821	8.93141	11.4769	loam	1.8612	NA	587.135	NA	0.740655	NA	Yang Y, Fang J, Ma W, et al. Large-scale pattern of biomass partitioning across China's grasslands[J]. Global Ecology and Biogeography, 2010, 19(2): 268-277.
944	China S259	4287	92.87	31.83	Alpine Meadow	Grassland	Alpine Grassland	0.996269	7.7801	7.80924	loam	-1.17764	NA	431.677	NA	0.645149	NA	Yang Y, Fang J, Ma W, et al. Large-scale pattern of biomass partitioning across China's grasslands[J]. Global Ecology and Biogeography, 2010, 19(2): 268-277.
945	China S260	4286	92.87	31.83	Alpine Meadow	Grassland	Alpine Grassland	1.01227	5.72455	5.65514	loam	-1.17764	NA	431.677	NA	0.645149	NA	Yang Y, Fang J, Ma W, et al. Large-scale pattern of biomass partitioning across China's grasslands[J]. Global Ecology and Biogeography, 2010, 19(2): 268-277.
946	China S261	4290	92.87	31.83	Alpine Meadow	Grassland	Alpine Grassland	0.873236	9.49256	10.8706	loam	-1.17764	NA	431.677	NA	0.645149	NA	Yang Y, Fang J, Ma W, et al. Large-scale pattern of biomass partitioning across China's grasslands[J]. Global Ecology and Biogeography, 2010, 19(2): 268-277.
947	China S262	4316	92.89	31.83	Alpine Meadow	Grassland	Alpine Grassland	0.81322	5.45747	6.71095	loam	-1.17764	NA	431.677	NA	0.645149	NA	Yang Y, Fang J, Ma W, et al. Large-scale pattern of biomass partitioning across China's grasslands[J]. Global Ecology and Biogeography, 2010, 19(2): 268-277.
948	China S263	4340	92.9	31.83	Alpine Meadow	Grassland	Alpine Grassland	0.59116	6.58478	11.1387	loam	1.8612	NA	587.135	NA	0.740655	NA	Yang Y, Fang J, Ma W, et al. Large-scale pattern of biomass partitioning across China's grasslands[J]. Global Ecology and Biogeography, 2010, 19(2): 268-277.
949	China S264	4758	91.69	31.01	Alpine Meadow	Grassland	Alpine Grassland	0.757204	5.10338	6.73976	sand	-1.17764	NA	431.677	NA	0.645149	NA	Yang Y, Fang J, Ma W, et al. Large-scale pattern of biomass partitioning across China's grasslands[J]. Global Ecology and Biogeography, 2010, 19(2): 268-277.
950	China S265	4738	91.69	31.09	Alpine Meadow	Grassland	Alpine Grassland	0.575155	5.25042	9.1287	sand	-1.17764	NA	431.677	NA	0.645149	NA	Yang Y, Fang J, Ma W, et al. Large-scale pattern of biomass partitioning across China's grasslands[J]. Global Ecology and Biogeography, 2010, 19(2): 268-277.
951	Heshan Hills Comprehensive Experimental Station, Guangdong	34.09	112.9	22.68	Pinus Massoniana	Forest	Planted Forest	103.74	5.03	0.0484866	clay	22.0546	NA	1947.52	NA	0.816286	14	Luo Y, Wang X, Zhang X, et al. Root: shoot ratios across China’s forests: forest type and climatic effects[J]. Forest Ecology and Management, 2012, 269: 19-25.
952	Chihu Forestry, Huian County, Fujian	6.64	118.905	24.906	Casuarina Equisetifolia	Forest	Planted Forest	272.53	17.24	0.0632591	sand	19.9947	NA	1060.34	NA	0.493103	30	Luo Y, Wang X, Zhang X, et al. Root: shoot ratios across China’s forests: forest type and climatic effects[J]. Forest Ecology and Management, 2012, 269: 19-25.
953	Shuanglong Forestry, Huangling County, Shanxi	1041.26	109.1	35.69	Chinese Pine	Forest	Planted Forest	13.8	0.88	0.0637681	loam	9.59383	NA	608.144	NA	0.469401	15	Luo Y, Wang X, Zhang X, et al. Root: shoot ratios across China’s forests: forest type and climatic effects[J]. Forest Ecology and Management, 2012, 269: 19-25.
954	Jingying Forestry, Youxi County, Fujian	447.29	118.2	26.1	Pinus Massoniana	Forest	Planted Forest	185.29	13.25	0.0715095	clay	12.2885	NA	1746	NA	1.25124	26	Luo Y, Wang X, Zhang X, et al. Root: shoot ratios across China’s forests: forest type and climatic effects[J]. Forest Ecology and Management, 2012, 269: 19-25.
955	Chihu Forestry, Huian County, Fujian	3.44	118.905	24.906	Casuarina Equisetifolia	Forest	Planted Forest	219.56	16.04	0.0730552	sand	19.9947	NA	1060.34	NA	0.493103	20	Luo Y, Wang X, Zhang X, et al. Root: shoot ratios across China’s forests: forest type and climatic effects[J]. Forest Ecology and Management, 2012, 269: 19-25.
956	Shuanglong Forestry, Huangling County, Shanxi	1112.55	109.1	35.69	Chinese Pine	Forest	Planted Forest	11.03	0.81	0.0734361	loam	9.59383	NA	608.144	NA	0.469401	15	Luo Y, Wang X, Zhang X, et al. Root: shoot ratios across China’s forests: forest type and climatic effects[J]. Forest Ecology and Management, 2012, 269: 19-25.
957	Wenchang town, Shandong Changqing	35.43	116.75	36.62	I-72/58 Poplar	Forest	Planted Forest	170.237	12.8136	0.0752688	loam	14.4656	NA	688.705	NA	0.39897	9	Luo Y, Wang X, Zhang X, et al. Root: shoot ratios across China’s forests: forest type and climatic effects[J]. Forest Ecology and Management, 2012, 269: 19-25.
958	Chihu Forestry, Huian County, Fujian	3.44	118.905	24.906	Casuarina Equisetifolia	Forest	Planted Forest	256.2	19.65	0.0766979	sand	19.9947	NA	1060.34	NA	0.493103	25	Luo Y, Wang X, Zhang X, et al. Root: shoot ratios across China’s forests: forest type and climatic effects[J]. Forest Ecology and Management, 2012, 269: 19-25.
959	Wenchang town, Shandong Changqing	33.02	116.75	36.62	I-69/55 Poplar	Forest	Planted Forest	128.805	9.99346	0.0775862	loam	14.4656	NA	688.705	NA	0.39897	9	Luo Y, Wang X, Zhang X, et al. Root: shoot ratios across China’s forests: forest type and climatic effects[J]. Forest Ecology and Management, 2012, 269: 19-25.
960	Puwen Tesing Forestry, Yunnan Jinghong	1244.5	101.09	22.43	Acacia Mangium	Forest	Planted Forest	85.81	6.68	0.0778464	loam	18.2762	NA	1486.11	NA	0.779989	7	Luo Y, Wang X, Zhang X, et al. Root: shoot ratios across China’s forests: forest type and climatic effects[J]. Forest Ecology and Management, 2012, 269: 19-25.
961	Le'An Village, Suining County, Hunan	500.18	109.53	26.67	Pinus Massoniana	Forest	Primary Forest	210.12	16.725	0.0795974	loam	16.4641	NA	1438.24	NA	0.790125	31	Luo Y, Wang X, Zhang X, et al. Root: shoot ratios across China’s forests: forest type and climatic effects[J]. Forest Ecology and Management, 2012, 269: 19-25.
962	Wenchang town, Shandong Changqing	34	116.75	36.62	I-214 Poplar	Forest	Planted Forest	137.635	11.8058	0.0857763	loam	14.4656	NA	688.705	NA	0.39897	9	Luo Y, Wang X, Zhang X, et al. Root: shoot ratios across China’s forests: forest type and climatic effects[J]. Forest Ecology and Management, 2012, 269: 19-25.
963	Sichuan Hilly Region	454.57	105.78	31.56	Portuguess Cypress	Forest	Planted Forest	69.51	6.2	0.0891958	loam	16.9921	NA	1018.67	NA	0.54497	11	Luo Y, Wang X, Zhang X, et al. Root: shoot ratios across China’s forests: forest type and climatic effects[J]. Forest Ecology and Management, 2012, 269: 19-25.
964	Bomi Forestry, Tibet	4670.79	95.89	29.93	Linzhi Spruce	Forest	Primary Forest	1433.21	131.088	0.0914647	loam	8.7727	NA	826.913	NA	0.715159	250	Luo Y, Wang X, Zhang X, et al. Root: shoot ratios across China’s forests: forest type and climatic effects[J]. Forest Ecology and Management, 2012, 269: 19-25.
965	Liangshui Nature Protection Area, Heilongjiang	430.07	128.77	47.22	Korean Pine, Phellodendron Amurense	Forest	Planted Forest	58.07	5.8	0.0998795	loam	1.04517	NA	628.359	NA	0.658696	31	Luo Y, Wang X, Zhang X, et al. Root: shoot ratios across China’s forests: forest type and climatic effects[J]. Forest Ecology and Management, 2012, 269: 19-25.
966	Liangshan Prefecture, Sichuan	2083.58	101.75	28	Tomicus Piniperda	Forest	Planted Forest	85.92	8.592	0.1	loam	12.5805	NA	820.958	NA	0.585335	14.5	Luo Y, Wang X, Zhang X, et al. Root: shoot ratios across China’s forests: forest type and climatic effects[J]. Forest Ecology and Management, 2012, 269: 19-25.
967	Tieshanping Forestry, Chongqing Yubei	517.08	106.68	29.63	Pinus Massoniana	Forest	Secondary Forest	115.88	11.84	0.102175	loam	18.3476	NA	1088.16	NA	0.54209	46	Luo Y, Wang X, Zhang X, et al. Root: shoot ratios across China’s forests: forest type and climatic effects[J]. Forest Ecology and Management, 2012, 269: 19-25.
968	Xiaolongshan Forestry, Tianshui City, Gansu	1701.06	105.54	34.16	Pinus Armandi	Forest	Planted Forest	61.5782	6.4003	0.103938	loam	10.9345	NA	519.843	NA	0.378315	35.5	Luo Y, Wang X, Zhang X, et al. Root: shoot ratios across China’s forests: forest type and climatic effects[J]. Forest Ecology and Management, 2012, 269: 19-25.
969	Jingying Forestry, Youxi County, Fujian	427.8	118.2	26.1	Pinus Massoniana	Forest	Planted Forest	303.98	31.74	0.104415	clay	12.2885	NA	1746	NA	1.25124	34	Luo Y, Wang X, Zhang X, et al. Root: shoot ratios across China’s forests: forest type and climatic effects[J]. Forest Ecology and Management, 2012, 269: 19-25.
970	Chihu Forestry, Huian County, Fujian	3.44	118.905	24.906	Casuarina Equisetifolia	Forest	Planted Forest	175.88	18.43	0.104787	sand	19.9947	NA	1060.34	NA	0.493103	20	Luo Y, Wang X, Zhang X, et al. Root: shoot ratios across China’s forests: forest type and climatic effects[J]. Forest Ecology and Management, 2012, 269: 19-25.
971	Longli Forestry, Guizhou	1141.53	106.98	26.45	Pinus Massoniana	Forest	Planted Forest	181.651	19.1974	0.105682	loam	15.1415	NA	1116.89	NA	0.667977	18	Luo Y, Wang X, Zhang X, et al. Root: shoot ratios across China’s forests: forest type and climatic effects[J]. Forest Ecology and Management, 2012, 269: 19-25.
972	Shuanglong Forestry, Huangling County, Shanxi	1211.51	109.1	35.69	Chinese Pine	Forest	Planted Forest	20.45	2.18	0.106601	loam	9.59383	NA	608.144	NA	0.469401	15	Luo Y, Wang X, Zhang X, et al. Root: shoot ratios across China’s forests: forest type and climatic effects[J]. Forest Ecology and Management, 2012, 269: 19-25.
973	Wenchang town, Shandong Changqing	32.73	116.75	36.62	Euramerican Poplar	Forest	Planted Forest	142.301	15.8112	0.111111	loam	14.4656	NA	688.705	NA	0.39897	9	Luo Y, Wang X, Zhang X, et al. Root: shoot ratios across China’s forests: forest type and climatic effects[J]. Forest Ecology and Management, 2012, 269: 19-25.
974	Zitong County Forestry, Sichuan	565.44	105.21	31.75	Cupressus Funebris	Forest	Planted Forest	45.28	5.04	0.111307	loam	16.4419	NA	900.928	NA	0.496525	17	Luo Y, Wang X, Zhang X, et al. Root: shoot ratios across China’s forests: forest type and climatic effects[J]. Forest Ecology and Management, 2012, 269: 19-25.
975	Pushang Forestry, Shunchang County, Fujian	177.58	117.76	26.93	Pinus Massoniana	Forest	Planted Forest	86.5727	9.66514	0.111642	loam	19.524	NA	1644.32	NA	0.772948	20	Luo Y, Wang X, Zhang X, et al. Root: shoot ratios across China’s forests: forest type and climatic effects[J]. Forest Ecology and Management, 2012, 269: 19-25.
976	Shuanglong Forestry, Huangling County, Shanxi	1211.69	109.1	35.69	Chinese Pine	Forest	Planted Forest	8.34	0.94	0.11271	loam	9.59383	NA	608.144	NA	0.469401	15	Luo Y, Wang X, Zhang X, et al. Root: shoot ratios across China’s forests: forest type and climatic effects[J]. Forest Ecology and Management, 2012, 269: 19-25.
977	Xiaoheijiang, Puer County, Yunnan	1206.1	100.85	23.2	Pinus Khasys	Forest	Secondary Forest	82.9295	9.3586	0.11285	clay	18.2762	NA	1486.11	NA	0.779989	12	Luo Y, Wang X, Zhang X, et al. Root: shoot ratios across China’s forests: forest type and climatic effects[J]. Forest Ecology and Management, 2012, 269: 19-25.
978	Shuanglong Forestry, Huangling County, Shanxi	1211.69	109.1	35.69	Chinese Pine	Forest	Planted Forest	8.43	0.96	0.113879	loam	9.59383	NA	608.144	NA	0.469401	15	Luo Y, Wang X, Zhang X, et al. Root: shoot ratios across China’s forests: forest type and climatic effects[J]. Forest Ecology and Management, 2012, 269: 19-25.
979	Nanjing Forestry, Nanjing County, Fujian	297.56	117.3	24.71	Jianbo	Forest	Planted Forest	266	30.4	0.114286	sand	21.362	NA	1540.06	NA	0.668307	25	Luo Y, Wang X, Zhang X, et al. Root: shoot ratios across China’s forests: forest type and climatic effects[J]. Forest Ecology and Management, 2012, 269: 19-25.
980	Zengjiashan, Sichuan Guangyuan	856.86	106.11	32.63	Chinese Pine	Forest	Planted Forest	224.42	25.66	0.114339	clay	16.2017	NA	954.555	NA	0.53235	40	Luo Y, Wang X, Zhang X, et al. Root: shoot ratios across China’s forests: forest type and climatic effects[J]. Forest Ecology and Management, 2012, 269: 19-25.
981	Huoditang Forestry, Ningshan County, Shanxi	1597.52	108.45	33.43	Picea Wilsoniii	Forest	Primary Forest	119.51	13.74	0.114969	loam	14.6268	NA	886.387	NA	0.533151	46.9929	Luo Y, Wang X, Zhang X, et al. Root: shoot ratios across China’s forests: forest type and climatic effects[J]. Forest Ecology and Management, 2012, 269: 19-25.
982	Forest Farm In Baojiawo, Jinzhai County, Anhui Province	678.08	115.87	31.22	Pinus Taiwanensis Hayata	Forest	Primary Forest	182.44	21.0944	0.115624	loam	15.3487	NA	1370.75	NA	0.779284	38	Luo Y, Wang X, Zhang X, et al. Root: shoot ratios across China’s forests: forest type and climatic effects[J]. Forest Ecology and Management, 2012, 269: 19-25.
983	Le'An Village, Suining County, Hunan	360.59	109.53	26.67	Pinus Massoniana	Forest	Primary Forest	125.555	14.524	0.115678	loam	16.4641	NA	1438.24	NA	0.790125	21	Luo Y, Wang X, Zhang X, et al. Root: shoot ratios across China’s forests: forest type and climatic effects[J]. Forest Ecology and Management, 2012, 269: 19-25.
984	Longli Forestry, Guizhou	1139.13	106.98	26.45	Pinus Massoniana	Forest	Planted Forest	225.53	26.19	0.116126	loam	15.1415	NA	1116.89	NA	0.667977	22	Luo Y, Wang X, Zhang X, et al. Root: shoot ratios across China’s forests: forest type and climatic effects[J]. Forest Ecology and Management, 2012, 269: 19-25.
985	Nanhua Forestry, Xuwen County, Guangdong	98.34	110.21	20.41	Acacia Mangium	Forest	Planted Forest	73.32	8.57	0.116885	loam	23.5701	NA	1372.38	NA	0.539817	4	Luo Y, Wang X, Zhang X, et al. Root: shoot ratios across China’s forests: forest type and climatic effects[J]. Forest Ecology and Management, 2012, 269: 19-25.
986	Longli Forestry, Guizhou	1138.69	106.98	26.45	Pinus Massoniana	Forest	Planted Forest	183	21.52	0.117596	loam	15.1415	NA	1116.89	NA	0.667977	18	Luo Y, Wang X, Zhang X, et al. Root: shoot ratios across China’s forests: forest type and climatic effects[J]. Forest Ecology and Management, 2012, 269: 19-25.
987	Le'An Village, Suining County, Hunan	361.1	109.53	26.67	Pinus Massoniana	Forest	Primary Forest	202.584	24.196	0.119437	loam	16.4641	NA	1438.24	NA	0.790125	25	Luo Y, Wang X, Zhang X, et al. Root: shoot ratios across China’s forests: forest type and climatic effects[J]. Forest Ecology and Management, 2012, 269: 19-25.
988	Longli Forestry, Guizhou	1138.69	106.98	26.45	Pinus Massoniana	Forest	Planted Forest	194.27	23.33	0.120091	loam	15.1415	NA	1116.89	NA	0.667977	22	Luo Y, Wang X, Zhang X, et al. Root: shoot ratios across China’s forests: forest type and climatic effects[J]. Forest Ecology and Management, 2012, 269: 19-25.
989	Shuanglong Forestry, Huangling County, Shanxi	1211.69	109.1	35.69	Chinese Pine	Forest	Planted Forest	18.64	2.26	0.121245	loam	9.59383	NA	608.144	NA	0.469401	15	Luo Y, Wang X, Zhang X, et al. Root: shoot ratios across China’s forests: forest type and climatic effects[J]. Forest Ecology and Management, 2012, 269: 19-25.
990	Shankou Forestry, Nanddan County, Guangxi	634.98	107.49	24.99	Taiwania Flousiana	Forest	Planted Forest	53.15	6.49	0.122107	clay	20.5336	NA	1475.18	NA	0.665084	8	Luo Y, Wang X, Zhang X, et al. Root: shoot ratios across China’s forests: forest type and climatic effects[J]. Forest Ecology and Management, 2012, 269: 19-25.
991	Wenchang town, Shandong Changqing	33.09	116.75	36.62	Robusta Poplar	Forest	Planted Forest	119.579	14.6287	0.122334	loam	14.4656	NA	688.705	NA	0.39897	9	Luo Y, Wang X, Zhang X, et al. Root: shoot ratios across China’s forests: forest type and climatic effects[J]. Forest Ecology and Management, 2012, 269: 19-25.
992	Lufengshan Forestry, Wuxuan County, Guangxi	149.89	109.67	23.75	Slash Pine	Forest	Planted Forest	155.76	19.23	0.123459	clay	20.8746	NA	1340.88	NA	0.59204	16	Luo Y, Wang X, Zhang X, et al. Root: shoot ratios across China’s forests: forest type and climatic effects[J]. Forest Ecology and Management, 2012, 269: 19-25.
993	Lufengshan Forestry, Wuxuan County, Guangxi	155.04	109.67	23.75	Pinus Massoniana	Forest	Planted Forest	166	20.6	0.124096	clay	20.8746	NA	1340.88	NA	0.59204	23	Luo Y, Wang X, Zhang X, et al. Root: shoot ratios across China’s forests: forest type and climatic effects[J]. Forest Ecology and Management, 2012, 269: 19-25.
994	Zhaojia Forestry, Xinbin County, Liaoning	479.66	124.58	41.67	Larch-Tree	Forest	Planted Forest	66.4	8.29	0.124849	loam	5.75087	NA	788.56	NA	0.678311	12	Luo Y, Wang X, Zhang X, et al. Root: shoot ratios across China’s forests: forest type and climatic effects[J]. Forest Ecology and Management, 2012, 269: 19-25.
995	Zengjiashan, Sichuan Guangyuan	1426.88	106.11	32.63	Chinese Pine	Forest	Planted Forest	140.64	17.66	0.125569	clay	16.2017	NA	954.555	NA	0.53235	35	Luo Y, Wang X, Zhang X, et al. Root: shoot ratios across China’s forests: forest type and climatic effects[J]. Forest Ecology and Management, 2012, 269: 19-25.
996	Shuixi Forestry, Jian'Ou City, Fujian	247.45	118.32	27.05	Pinus Massoniana	Forest	Planted Forest	209.66	26.53	0.126538	clay	18.8696	NA	1665.36	NA	0.807439	30	Luo Y, Wang X, Zhang X, et al. Root: shoot ratios across China’s forests: forest type and climatic effects[J]. Forest Ecology and Management, 2012, 269: 19-25.
997	Wangtai town, Nanping City, Fujian	132.24	117.95	26.47	China Fir	Forest	Planted Forest	288.139	36.734	0.127487	clay	19.524	NA	1644.32	NA	0.772948	30	Luo Y, Wang X, Zhang X, et al. Root: shoot ratios across China’s forests: forest type and climatic effects[J]. Forest Ecology and Management, 2012, 269: 19-25.
998	Suiling Forestry, Suiling County, Heilongjiang	431.23	128.04	47.77	Picea Koraiensis	Forest	Planted Forest	74.805	9.559	0.127786	loam	1.77821	NA	621.639	NA	0.619444	22	Luo Y, Wang X, Zhang X, et al. Root: shoot ratios across China’s forests: forest type and climatic effects[J]. Forest Ecology and Management, 2012, 269: 19-25.
999	Longli Forestry, Guizhou	1138.69	106.98	26.45	Pinus Massoniana	Forest	Planted Forest	207.33	26.54	0.128008	loam	15.1415	NA	1116.89	NA	0.667977	30	Luo Y, Wang X, Zhang X, et al. Root: shoot ratios across China’s forests: forest type and climatic effects[J]. Forest Ecology and Management, 2012, 269: 19-25.
1000	Dagang Mountains, Fenyi County, Jiangxi	212.46	114.63	27.67	China Fir	Forest	Planted Forest	29.0248	3.72718	0.128413	loam	17.3679	NA	1612.31	NA	0.831976	6	Luo Y, Wang X, Zhang X, et al. Root: shoot ratios across China’s forests: forest type and climatic effects[J]. Forest Ecology and Management, 2012, 269: 19-25.
1001	Longli Forestry, Guizhou	1138.69	106.98	26.45	Pinus Massoniana	Forest	Planted Forest	116.7	15.12	0.129563	loam	15.1415	NA	1116.89	NA	0.667977	22	Luo Y, Wang X, Zhang X, et al. Root: shoot ratios across China’s forests: forest type and climatic effects[J]. Forest Ecology and Management, 2012, 269: 19-25.
1002	Lufengshan Forestry, Wuxuan County, Guangxi	155.04	109.67	23.75	Slash Pine	Forest	Planted Forest	154.44	20.06	0.129889	clay	20.8746	NA	1340.88	NA	0.59204	16	Luo Y, Wang X, Zhang X, et al. Root: shoot ratios across China’s forests: forest type and climatic effects[J]. Forest Ecology and Management, 2012, 269: 19-25.
1003	Laizhou Forestry, Nanping City, Fujian	109.78	117.95	26.63	Pinus Massoniana	Forest	Planted Forest	301.47	39.27	0.130262	clay	19.524	NA	1644.32	NA	0.772948	30	Luo Y, Wang X, Zhang X, et al. Root: shoot ratios across China’s forests: forest type and climatic effects[J]. Forest Ecology and Management, 2012, 269: 19-25.
1004	Lufengshan Forestry, Wuxuan County, Guangxi	155.04	109.67	23.75	Slash Pine	Forest	Planted Forest	177.37	23.2	0.1308	clay	20.8746	NA	1340.88	NA	0.59204	16	Luo Y, Wang X, Zhang X, et al. Root: shoot ratios across China’s forests: forest type and climatic effects[J]. Forest Ecology and Management, 2012, 269: 19-25.
1005	Laizhou Forestry, Nanping City, Fujian	159.81	117.95	26.63	Schima Superba	Forest	Planted Forest	240.05	31.4	0.130806	clay	19.524	NA	1644.32	NA	0.772948	34	Luo Y, Wang X, Zhang X, et al. Root: shoot ratios across China’s forests: forest type and climatic effects[J]. Forest Ecology and Management, 2012, 269: 19-25.
1006	Huitong Ecological Station,Hunan Huitong	401.17	109.63	26.78	China Fir	Forest	Planted Forest	165.298	21.6754	0.131129	clay	16.4641	NA	1438.24	NA	0.790125	31	Luo Y, Wang X, Zhang X, et al. Root: shoot ratios across China’s forests: forest type and climatic effects[J]. Forest Ecology and Management, 2012, 269: 19-25.
1007	Lalan Forestry, Sanducounty, Guizhou	733.35	107.96	25.99	China Fir	Forest	Planted Forest	223	29.3	0.13139	clay	15.0553	NA	1311.08	NA	0.789231	18	Luo Y, Wang X, Zhang X, et al. Root: shoot ratios across China’s forests: forest type and climatic effects[J]. Forest Ecology and Management, 2012, 269: 19-25.
1008	Wanxunzi Forestry, Qingyuan County, Liaoning	546.07	125.11	41.96	Larix Olgensis	Forest	Planted Forest	185.75	24.46	0.131682	loam	5.75087	NA	788.56	NA	0.678311	34.5	Luo Y, Wang X, Zhang X, et al. Root: shoot ratios across China’s forests: forest type and climatic effects[J]. Forest Ecology and Management, 2012, 269: 19-25.
1009	Shuanglong Forestry, Huangling County, Shanxi	1211.69	109.1	35.69	Chinese Pine	Forest	Planted Forest	20.15	2.66	0.13201	loam	9.59383	NA	608.144	NA	0.469401	15	Luo Y, Wang X, Zhang X, et al. Root: shoot ratios across China’s forests: forest type and climatic effects[J]. Forest Ecology and Management, 2012, 269: 19-25.
1010	Caohekou town, Benxi County, Liaoning	349.31	123.91	40.88	Korean Pine	Forest	Planted Forest	68.34	9.03	0.132133	loam	6.1405	NA	930.844	NA	0.809754	20	Luo Y, Wang X, Zhang X, et al. Root: shoot ratios across China’s forests: forest type and climatic effects[J]. Forest Ecology and Management, 2012, 269: 19-25.
1011	Huitong Ecological Station,Hunan Huitong	362.73	109.63	26.78	China Fir	Forest	Planted Forest	126	16.74	0.132857	clay	16.4641	NA	1438.24	NA	0.790125	26	Luo Y, Wang X, Zhang X, et al. Root: shoot ratios across China’s forests: forest type and climatic effects[J]. Forest Ecology and Management, 2012, 269: 19-25.
1012	Le'An Village, Suining County, Hunan	361.1	109.53	26.67	Pinus Massoniana	Forest	Primary Forest	79.407	10.557	0.132948	loam	16.4641	NA	1438.24	NA	0.790125	15	Luo Y, Wang X, Zhang X, et al. Root: shoot ratios across China’s forests: forest type and climatic effects[J]. Forest Ecology and Management, 2012, 269: 19-25.
1013	Chihu Forestry, Huian County, Fujian	3.44	118.905	24.906	Thick Clip Lovesickness	Forest	Planted Forest	272.08	36.2	0.133049	sand	19.9947	NA	1060.34	NA	0.493103	10	Luo Y, Wang X, Zhang X, et al. Root: shoot ratios across China’s forests: forest type and climatic effects[J]. Forest Ecology and Management, 2012, 269: 19-25.
1014	35 Km to The West of Chuxiong City, Yunnan	2051.91	101.43	25.22	Blue Gum	Forest	Planted Forest	54.1	7.2	0.133087	loam	15.9878	NA	849.772	NA	0.499535	4.5	Luo Y, Wang X, Zhang X, et al. Root: shoot ratios across China’s forests: forest type and climatic effects[J]. Forest Ecology and Management, 2012, 269: 19-25.
1015	Xinkou Forestry, Sanming City, Fujian	292.83	117.54	26.16	Ormosia Xylocarpa	Forest	Planted Forest	196.9	26.3	0.13357	clay	19.4029	NA	1554.62	NA	0.734673	33	Luo Y, Wang X, Zhang X, et al. Root: shoot ratios across China’s forests: forest type and climatic effects[J]. Forest Ecology and Management, 2012, 269: 19-25.
1016	Caohekou town, Benxi County, Liaoning	353.69	123.91	40.88	Larch-Tree	Forest	Planted Forest	155.67	20.82	0.133744	loam	6.1405	NA	930.844	NA	0.809754	25	Luo Y, Wang X, Zhang X, et al. Root: shoot ratios across China’s forests: forest type and climatic effects[J]. Forest Ecology and Management, 2012, 269: 19-25.
1017	Paibi Village, Huaheng County, Hunan	362.55	109.54	28.38	Alnus Cremastogyme	Forest	Planted Forest	84.04	11.27	0.134103	clay	16.703	NA	1388.95	NA	0.747659	14	Luo Y, Wang X, Zhang X, et al. Root: shoot ratios across China’s forests: forest type and climatic effects[J]. Forest Ecology and Management, 2012, 269: 19-25.
1018	Shuixi Forestry, Jian'Ou City, Fujian	186.49	118.32	27.05	Pinus Massoniana	Forest	Planted Forest	187.03	25.14	0.134417	clay	18.8696	NA	1665.36	NA	0.807439	24	Luo Y, Wang X, Zhang X, et al. Root: shoot ratios across China’s forests: forest type and climatic effects[J]. Forest Ecology and Management, 2012, 269: 19-25.
1019	Zhoutan town, Congyang County In Anhui Province	155.42	117.57	30.92	Pinus Massoniana; Platycarya Strobilacea	Forest	Planted Forest	205.19	27.59	0.134461	loam	16.8125	NA	1403.04	NA	0.737648	40	Luo Y, Wang X, Zhang X, et al. Root: shoot ratios across China’s forests: forest type and climatic effects[J]. Forest Ecology and Management, 2012, 269: 19-25.
1020	Suiling Forestry, Suiling County, Heilongjiang	421.55	128.04	47.77	Picea Koraiensis	Forest	Planted Forest	12.651	1.705	0.134772	loam	1.77821	NA	621.639	NA	0.619444	16	Luo Y, Wang X, Zhang X, et al. Root: shoot ratios across China’s forests: forest type and climatic effects[J]. Forest Ecology and Management, 2012, 269: 19-25.
1021	Wanxunzi Forestry, Qingyuan County, Liaoning	577.72	125.11	41.96	Larch-Tree	Forest	Planted Forest	161.83	21.86	0.13508	loam	5.75087	NA	788.56	NA	0.678311	25	Luo Y, Wang X, Zhang X, et al. Root: shoot ratios across China’s forests: forest type and climatic effects[J]. Forest Ecology and Management, 2012, 269: 19-25.
1022	Xinkou Forestry, Sanming City, Fujian	305.53	117.54	26.16	China Fir; Tsoongiodendron Odorum	Forest	Planted Forest	90.1732	12.1966	0.135257	clay	19.4029	NA	1554.62	NA	0.734673	13	Luo Y, Wang X, Zhang X, et al. Root: shoot ratios across China’s forests: forest type and climatic effects[J]. Forest Ecology and Management, 2012, 269: 19-25.
1023	Heshan Hills Comprehensive Experimental Station, Guangdong	55.03	112.9	22.68	Acacia Auriculaeformis	Forest	Planted Forest	84.44	11.45	0.135599	clay	22.0546	NA	1947.52	NA	0.816286	7	Luo Y, Wang X, Zhang X, et al. Root: shoot ratios across China’s forests: forest type and climatic effects[J]. Forest Ecology and Management, 2012, 269: 19-25.
1024	Lufengshan Forestry, Wuxuan County, Guangxi	155.04	109.67	23.75	Slash Pine	Forest	Planted Forest	173.9	23.64	0.13594	clay	20.8746	NA	1340.88	NA	0.59204	16	Luo Y, Wang X, Zhang X, et al. Root: shoot ratios across China’s forests: forest type and climatic effects[J]. Forest Ecology and Management, 2012, 269: 19-25.
1025	Zhuqi Village, Minhou City, Fujian	22.14	119.11	26.15	Schima Superba	Forest	Planted Forest	264.75	36.1	0.136355	loam	19.9181	NA	1361.25	NA	0.630494	30	Luo Y, Wang X, Zhang X, et al. Root: shoot ratios across China’s forests: forest type and climatic effects[J]. Forest Ecology and Management, 2012, 269: 19-25.
1026	Xiayang Forestry, Nanping City, Fujian	251.15	118.01	26.77	China Fir	Forest	Planted Forest	218.14	29.82	0.136701	clay	19.524	NA	1644.32	NA	0.772948	29	Luo Y, Wang X, Zhang X, et al. Root: shoot ratios across China’s forests: forest type and climatic effects[J]. Forest Ecology and Management, 2012, 269: 19-25.
1027	Yongxin Forestry, Jilin Yanbian	425.67	129.33	42.68	Eucalyptus Camaldulensis	Forest	Primary Forest	57.4126	7.8522	0.136768	loam	5.32245	NA	514.693	NA	0.462748	43	Luo Y, Wang X, Zhang X, et al. Root: shoot ratios across China’s forests: forest type and climatic effects[J]. Forest Ecology and Management, 2012, 269: 19-25.
1028	Jingying Forestry, Youxi County, Fujian	427.8	118.2	26.1	China Fir	Forest	Planted Forest	131	17.99	0.137328	clay	12.2885	NA	1746	NA	1.25124	19	Luo Y, Wang X, Zhang X, et al. Root: shoot ratios across China’s forests: forest type and climatic effects[J]. Forest Ecology and Management, 2012, 269: 19-25.
1029	Changsha County Hilly Region, Hunan Changsha	47.42	113.08	28.26	Pinus Massoniana; Lithocarpus Glaber	Forest	Planted Forest	127.46	17.51	0.137376	clay	17.2511	NA	1360.22	NA	0.699835	25	Luo Y, Wang X, Zhang X, et al. Root: shoot ratios across China’s forests: forest type and climatic effects[J]. Forest Ecology and Management, 2012, 269: 19-25.
1030	Pianling town, Benxi County, Liaoning	207.55	124.08	41.83	Larch-Tree	Forest	Planted Forest	96.61	13.3	0.137667	loam	6.83984	NA	810.957	NA	0.659628	15	Luo Y, Wang X, Zhang X, et al. Root: shoot ratios across China’s forests: forest type and climatic effects[J]. Forest Ecology and Management, 2012, 269: 19-25.
1031	Pianling town, Benxi County, Liaoning	141.23	124.08	41.83	Larch-Tree; Siberian Alder Bark	Forest	Planted Forest	115.42	15.9	0.137758	loam	6.83984	NA	810.957	NA	0.659628	15	Luo Y, Wang X, Zhang X, et al. Root: shoot ratios across China’s forests: forest type and climatic effects[J]. Forest Ecology and Management, 2012, 269: 19-25.
1032	Chihu Forestry, Huian County, Fujian	1.02	118.905	24.906	Casuarina Equisetifolia	Forest	Planted Forest	105.33	14.53	0.137947	sand	19.9947	NA	1060.34	NA	0.493103	20	Luo Y, Wang X, Zhang X, et al. Root: shoot ratios across China’s forests: forest type and climatic effects[J]. Forest Ecology and Management, 2012, 269: 19-25.
1033	Jingying Forestry, Youxi County, Fujian	427.8	118.2	26.1	China Fir	Forest	Planted Forest	104.38	14.46	0.138532	clay	12.2885	NA	1746	NA	1.25124	19	Luo Y, Wang X, Zhang X, et al. Root: shoot ratios across China’s forests: forest type and climatic effects[J]. Forest Ecology and Management, 2012, 269: 19-25.
1034	Le'An Village, Suining County, Hunan	361.1	109.53	26.67	Pinus Massoniana	Forest	Primary Forest	96.7	13.4	0.138573	loam	16.4641	NA	1438.24	NA	0.790125	15	Luo Y, Wang X, Zhang X, et al. Root: shoot ratios across China’s forests: forest type and climatic effects[J]. Forest Ecology and Management, 2012, 269: 19-25.
1035	Shuanglong Forestry, Huangling County, Shanxi	1211.69	109.1	35.69	Chinese Pine	Forest	Planted Forest	19.73	2.74	0.138875	loam	9.59383	NA	608.144	NA	0.469401	15	Luo Y, Wang X, Zhang X, et al. Root: shoot ratios across China’s forests: forest type and climatic effects[J]. Forest Ecology and Management, 2012, 269: 19-25.
1036	Lufengshan Forestry, Wuxuan County, Guangxi	155.04	109.67	23.75	Pinus Massoniana	Forest	Planted Forest	94.8	13.2	0.139241	clay	20.8746	NA	1340.88	NA	0.59204	14	Luo Y, Wang X, Zhang X, et al. Root: shoot ratios across China’s forests: forest type and climatic effects[J]. Forest Ecology and Management, 2012, 269: 19-25.
1037	Magang Forestry, Shenyang City, Liaoning	136.57	123.67	42.03	Larch-Tree	Forest	Planted Forest	42.79	6	0.14022	loam	8.1254	NA	712.367	NA	0.545051	12	Luo Y, Wang X, Zhang X, et al. Root: shoot ratios across China’s forests: forest type and climatic effects[J]. Forest Ecology and Management, 2012, 269: 19-25.
1038	Zitong County Forestry, Sichuan	736.45	105.21	31.75	Cupressus Funebris	Forest	Planted Forest	86.52	12.16	0.140546	loam	16.4419	NA	900.928	NA	0.496525	37	Luo Y, Wang X, Zhang X, et al. Root: shoot ratios across China’s forests: forest type and climatic effects[J]. Forest Ecology and Management, 2012, 269: 19-25.
1039	Longli Forestry, Guizhou	1138.69	106.98	26.45	Pinus Massoniana	Forest	Planted Forest	152.24	21.5	0.141224	loam	15.1415	NA	1116.89	NA	0.667977	30	Luo Y, Wang X, Zhang X, et al. Root: shoot ratios across China’s forests: forest type and climatic effects[J]. Forest Ecology and Management, 2012, 269: 19-25.
1040	Shuibei town, Shaowu City, Fujian	342.34	117.49	27.35	Pinus Massoniana	Forest	Planted Forest	6.00768	0.85104	0.141659	clay	17.9464	NA	1803.63	NA	0.916189	5	Luo Y, Wang X, Zhang X, et al. Root: shoot ratios across China’s forests: forest type and climatic effects[J]. Forest Ecology and Management, 2012, 269: 19-25.
1041	Longquan Forest Park, Yunnan Yimen	2053.83	102.14	24.67	Tomicus Piniperda	Forest	Secondary Forest	4.056	0.576	0.142012	clay	16.0624	NA	884.345	NA	0.518696	4	Luo Y, Wang X, Zhang X, et al. Root: shoot ratios across China’s forests: forest type and climatic effects[J]. Forest Ecology and Management, 2012, 269: 19-25.
1042	Xiayang Forestry, Nanping City, Fujian	210.07	118.01	26.77	China Fir	Forest	Planted Forest	216.9	30.83	0.142139	clay	19.524	NA	1644.32	NA	0.772948	29	Luo Y, Wang X, Zhang X, et al. Root: shoot ratios across China’s forests: forest type and climatic effects[J]. Forest Ecology and Management, 2012, 269: 19-25.
1043	Alp Forestry, Western of Sichuan	4292.52	103.77	32.58	Big Fruit Spruce	Forest	Primary Forest	186.28	26.49	0.142205	sand	5.95981	NA	718.652	NA	0.724833	59.35	Luo Y, Wang X, Zhang X, et al. Root: shoot ratios across China’s forests: forest type and climatic effects[J]. Forest Ecology and Management, 2012, 269: 19-25.
1044	Liuzhangjiashan Forestry, Shixing County, Guangdong	413.85	114.15	24.8	Castanopsis Fissa	Forest	Primary Forest	83.63	11.9	0.142293	sand	19.7848	NA	1508.75	NA	0.699172	12	Luo Y, Wang X, Zhang X, et al. Root: shoot ratios across China’s forests: forest type and climatic effects[J]. Forest Ecology and Management, 2012, 269: 19-25.
1045	Lufengshan Forestry, Wuxuan County, Guangxi	155.04	109.67	23.75	Pinus Massoniana	Forest	Planted Forest	28	4	0.142857	clay	20.8746	NA	1340.88	NA	0.59204	8	Luo Y, Wang X, Zhang X, et al. Root: shoot ratios across China’s forests: forest type and climatic effects[J]. Forest Ecology and Management, 2012, 269: 19-25.
1046	Le'An Village, Suining County, Hunan	361.1	109.53	26.67	Pinus Massoniana	Forest	Primary Forest	78.729	11.247	0.142857	loam	16.4641	NA	1438.24	NA	0.790125	15	Luo Y, Wang X, Zhang X, et al. Root: shoot ratios across China’s forests: forest type and climatic effects[J]. Forest Ecology and Management, 2012, 269: 19-25.
1047	Laizhou Forestry, Nanping City, Fujian	143.28	117.95	26.63	Pinus Massoniana	Forest	Planted Forest	289.46	41.49	0.143336	clay	19.524	NA	1644.32	NA	0.772948	30	Luo Y, Wang X, Zhang X, et al. Root: shoot ratios across China’s forests: forest type and climatic effects[J]. Forest Ecology and Management, 2012, 269: 19-25.
1048	Le'An Village, Suining County, Hunan	361.1	109.53	26.67	Pinus Massoniana	Forest	Primary Forest	94.164	13.566	0.144068	loam	16.4641	NA	1438.24	NA	0.790125	15	Luo Y, Wang X, Zhang X, et al. Root: shoot ratios across China’s forests: forest type and climatic effects[J]. Forest Ecology and Management, 2012, 269: 19-25.
1049	Chihu Forestry, Huian County, Fujian	3.44	118.905	24.906	Acacia Mangium	Forest	Planted Forest	233.39	33.8	0.144822	sand	19.9947	NA	1060.34	NA	0.493103	10	Luo Y, Wang X, Zhang X, et al. Root: shoot ratios across China’s forests: forest type and climatic effects[J]. Forest Ecology and Management, 2012, 269: 19-25.
1050	Huoditang Forestry, Ningshan County, Shanxi	1720.15	108.45	33.43	Pinus Armandi	Forest	Planted Forest	71	10.32	0.145352	loam	14.6268	NA	886.387	NA	0.533151	20	Luo Y, Wang X, Zhang X, et al. Root: shoot ratios across China’s forests: forest type and climatic effects[J]. Forest Ecology and Management, 2012, 269: 19-25.
1051	612 Forestry, E'Bian, Sichuan	2750.7	103.05	28.74	Picea Neoveitchii	Forest	Planted Forest	152.72	22.24	0.145626	loam	13.2478	NA	1108.36	NA	0.744176	28	Luo Y, Wang X, Zhang X, et al. Root: shoot ratios across China’s forests: forest type and climatic effects[J]. Forest Ecology and Management, 2012, 269: 19-25.
1052	Xinkou Forestry, Sanming City, Fujian	305.53	117.54	26.16	Tsoongiodendron Odorum	Forest	Planted Forest	46.29	6.75	0.14582	clay	19.4029	NA	1554.62	NA	0.734673	13	Luo Y, Wang X, Zhang X, et al. Root: shoot ratios across China’s forests: forest type and climatic effects[J]. Forest Ecology and Management, 2012, 269: 19-25.
1053	Pangquangou Nature Protection Area, Shanxi	2112.73	111.44	37.83	Larix Principis-Rupprechtii	Forest	Primary Forest	186.24	27.26	0.14637	loam	9.25781	NA	486.085	NA	0.369175	42	Luo Y, Wang X, Zhang X, et al. Root: shoot ratios across China’s forests: forest type and climatic effects[J]. Forest Ecology and Management, 2012, 269: 19-25.
1054	Heping Forestry, Shaowu City, Fujian	451.72	117.31	27.15	Pinus Massoniana	Forest	Planted Forest	9.636	1.415	0.146845	clay	17.9464	NA	1803.63	NA	0.916189	5	Luo Y, Wang X, Zhang X, et al. Root: shoot ratios across China’s forests: forest type and climatic effects[J]. Forest Ecology and Management, 2012, 269: 19-25.
1055	Pushang Forestry, Shunchang County, Fujian	193.11	117.76	26.93	Pinus Massoniana	Forest	Planted Forest	29.1605	4.29003	0.147118	loam	19.524	NA	1644.32	NA	0.772948	7	Luo Y, Wang X, Zhang X, et al. Root: shoot ratios across China’s forests: forest type and climatic effects[J]. Forest Ecology and Management, 2012, 269: 19-25.
1056	Longli Forestry, Guizhou	1138.69	106.98	26.45	Pinus Massoniana	Forest	Planted Forest	20.73	3.05	0.14713	loam	15.1415	NA	1116.89	NA	0.667977	12	Luo Y, Wang X, Zhang X, et al. Root: shoot ratios across China’s forests: forest type and climatic effects[J]. Forest Ecology and Management, 2012, 269: 19-25.
1057	Pangquangou Nature Protection Area, Shanxi	0	111.44	37.83	Larix Principis-Rupprechtii	Forest	Primary Forest	164.32	24.19	0.147213	loam	9.25781	NA	486.085	NA	0.369175	36	Luo Y, Wang X, Zhang X, et al. Root: shoot ratios across China’s forests: forest type and climatic effects[J]. Forest Ecology and Management, 2012, 269: 19-25.
1058	Xiqin Forestry, Nanping City, Fujian	190.08	118.12	26.57	China Fir	Forest	Planted Forest	123.403	18.1692	0.147234	loam	19.524	NA	1644.32	NA	0.772948	28	Luo Y, Wang X, Zhang X, et al. Root: shoot ratios across China’s forests: forest type and climatic effects[J]. Forest Ecology and Management, 2012, 269: 19-25.
1059	Jingying Forestry, Youxi County, Fujian	427.8	118.2	26.1	China Fir	Forest	Planted Forest	105.9	15.6	0.147309	clay	12.2885	NA	1746	NA	1.25124	15	Luo Y, Wang X, Zhang X, et al. Root: shoot ratios across China’s forests: forest type and climatic effects[J]. Forest Ecology and Management, 2012, 269: 19-25.
1060	Mountain Shegyla, Linzhi City, Tibet	4101.66	94.4	29.71	Abies Georgei	Forest	Primary Forest	261.16	38.48	0.147343	loam	8.84208	NA	673.472	NA	0.584675	200	Luo Y, Wang X, Zhang X, et al. Root: shoot ratios across China’s forests: forest type and climatic effects[J]. Forest Ecology and Management, 2012, 269: 19-25.
1061	Miluo City Forestry Demonstration Garden, Hunan	36.78	113.09	28.8	Alnus Cremastogyme	Forest	Planted Forest	45.3	6.69	0.147682	loam	16.9163	NA	1485.7	NA	0.782324	5	Luo Y, Wang X, Zhang X, et al. Root: shoot ratios across China’s forests: forest type and climatic effects[J]. Forest Ecology and Management, 2012, 269: 19-25.
1062	Shuixi Forestry, Jian'Ou City, Fujian	186.49	118.32	27.05	Pinus Massoniana	Forest	Planted Forest	124.84	18.49	0.14811	clay	18.8696	NA	1665.36	NA	0.807439	20	Luo Y, Wang X, Zhang X, et al. Root: shoot ratios across China’s forests: forest type and climatic effects[J]. Forest Ecology and Management, 2012, 269: 19-25.
1063	Xiqin Forestry, Nanping City, Fujian	199.26	118.12	26.57	China Fir	Forest	Planted Forest	83.3765	12.356	0.148196	loam	19.524	NA	1644.32	NA	0.772948	20	Luo Y, Wang X, Zhang X, et al. Root: shoot ratios across China’s forests: forest type and climatic effects[J]. Forest Ecology and Management, 2012, 269: 19-25.
1064	Fenggang town, Shaxian, Fujian	238.05	117.79	26.38	China Fir; Ormosia Hosiei	Forest	Planted Forest	205.042	30.4713	0.14861	loam	19.524	NA	1644.32	NA	0.772948	20	Luo Y, Wang X, Zhang X, et al. Root: shoot ratios across China’s forests: forest type and climatic effects[J]. Forest Ecology and Management, 2012, 269: 19-25.
1065	Shuanglong Forestry, Huangling County, Shanxi	1211.69	109.1	35.69	Chinese Pine	Forest	Planted Forest	33.8	5.04	0.149112	loam	9.59383	NA	608.144	NA	0.469401	15	Luo Y, Wang X, Zhang X, et al. Root: shoot ratios across China’s forests: forest type and climatic effects[J]. Forest Ecology and Management, 2012, 269: 19-25.
1066	toutang Small Watershed, Huize County, Yunnan	2106.04	103.4	26.45	Pinus Armandi	Forest	Planted Forest	37.28	5.56	0.149142	loam	12.8225	NA	799.315	NA	0.557611	16	Luo Y, Wang X, Zhang X, et al. Root: shoot ratios across China’s forests: forest type and climatic effects[J]. Forest Ecology and Management, 2012, 269: 19-25.
1067	Xiaoheijiang, Puer County, Yunnan	1206.1	100.85	23.2	Pinus Khasys	Forest	Secondary Forest	103.721	15.4753	0.149202	clay	18.2762	NA	1486.11	NA	0.779989	23	Luo Y, Wang X, Zhang X, et al. Root: shoot ratios across China’s forests: forest type and climatic effects[J]. Forest Ecology and Management, 2012, 269: 19-25.
1068	Changsha County Hilly Region, Hunan Changsha	29.82	113.08	28.26	Pinus Massoniana	Forest	Planted Forest	44.47	6.65	0.149539	clay	17.2511	NA	1360.22	NA	0.699835	32	Luo Y, Wang X, Zhang X, et al. Root: shoot ratios across China’s forests: forest type and climatic effects[J]. Forest Ecology and Management, 2012, 269: 19-25.
1069	Shuibei town, Shaowu City, Fujian	306.39	117.49	27.35	Pinus Massoniana	Forest	Planted Forest	12.987	1.94694	0.149915	clay	17.9464	NA	1803.63	NA	0.916189	5	Luo Y, Wang X, Zhang X, et al. Root: shoot ratios across China’s forests: forest type and climatic effects[J]. Forest Ecology and Management, 2012, 269: 19-25.
1070	Luoping Village, Hunan Yuanling	374.46	110.54	28.69	Sassafrases; Quercus Acutissima	Forest	Secondary Forest	225.14	33.76	0.149951	loam	16.7165	NA	1423.36	NA	0.762966	47	Luo Y, Wang X, Zhang X, et al. Root: shoot ratios across China’s forests: forest type and climatic effects[J]. Forest Ecology and Management, 2012, 269: 19-25.
1071	Liulincha Village, Hunan Yuanling	447.06	110.03	28.76	Sassafrases; Sweetgum	Forest	Secondary Forest	187.4	28.15	0.150213	clay	16.7165	NA	1423.36	NA	0.762966	51	Luo Y, Wang X, Zhang X, et al. Root: shoot ratios across China’s forests: forest type and climatic effects[J]. Forest Ecology and Management, 2012, 269: 19-25.
1072	Xinkou Forestry, Sanming City, Fujian	305.53	117.54	26.16	China Fir	Forest	Planted Forest	156.7	23.57	0.150415	clay	19.4029	NA	1554.62	NA	0.734673	28	Luo Y, Wang X, Zhang X, et al. Root: shoot ratios across China’s forests: forest type and climatic effects[J]. Forest Ecology and Management, 2012, 269: 19-25.
1073	Wuyi Forestry, Zhangping City, Fujian	246.81	117.43	25.3	Taiwania Flousiana	Forest	Planted Forest	88.55	13.38	0.151101	clay	19.9685	NA	1691.52	NA	0.791786	11	Luo Y, Wang X, Zhang X, et al. Root: shoot ratios across China’s forests: forest type and climatic effects[J]. Forest Ecology and Management, 2012, 269: 19-25.
1074	Dagang Mountains, Fenyi County, Jiangxi	176.24	114.63	27.67	China Fir	Forest	Planted Forest	46.9948	7.10304	0.151145	loam	17.3679	NA	1612.31	NA	0.831976	12	Luo Y, Wang X, Zhang X, et al. Root: shoot ratios across China’s forests: forest type and climatic effects[J]. Forest Ecology and Management, 2012, 269: 19-25.
1075	Huoditang Forestry, Ningshan County, Shanxi	0	108.45	33.43	Chinese Pine	Forest	Primary Forest	93.71	14.19	0.151425	loam	14.6268	NA	886.387	NA	0.533151	30	Luo Y, Wang X, Zhang X, et al. Root: shoot ratios across China’s forests: forest type and climatic effects[J]. Forest Ecology and Management, 2012, 269: 19-25.
1076	Xiayang Forestry, Nanping City, Fujian	211.61	118.01	26.77	China Fir	Forest	Planted Forest	193.06	29.26	0.151559	clay	19.524	NA	1644.32	NA	0.772948	29	Luo Y, Wang X, Zhang X, et al. Root: shoot ratios across China’s forests: forest type and climatic effects[J]. Forest Ecology and Management, 2012, 269: 19-25.
1077	Zitong County Forestry, Sichuan	751.32	105.21	31.75	Cupressus Funebris; Alder	Forest	Planted Forest	84.34	12.82	0.152004	loam	16.4419	NA	900.928	NA	0.496525	26	Luo Y, Wang X, Zhang X, et al. Root: shoot ratios across China’s forests: forest type and climatic effects[J]. Forest Ecology and Management, 2012, 269: 19-25.
1078	Chishan Forestry, Dongshan County, Fujian	77.04	117.41	23.67	Thick Clip Lovesickness	Forest	Planted Forest	125.71	19.14	0.152255	loam	20.9701	NA	1174.87	NA	0.522357	10	Luo Y, Wang X, Zhang X, et al. Root: shoot ratios across China’s forests: forest type and climatic effects[J]. Forest Ecology and Management, 2012, 269: 19-25.
1079	Middle of Puximin Mountain, Sichuan Lixian	2396.8	103.27	31.5	Quercus Liaotungensis	Forest	Secondary Forest	420.51	64.19	0.152648	loam	15.3525	NA	1178.64	NA	0.692754	220	Luo Y, Wang X, Zhang X, et al. Root: shoot ratios across China’s forests: forest type and climatic effects[J]. Forest Ecology and Management, 2012, 269: 19-25.
1080	Jingying Forestry, Youxi County, Fujian	427.8	118.2	26.1	China Fir	Forest	Planted Forest	80.02	12.22	0.152712	clay	12.2885	NA	1746	NA	1.25124	19	Luo Y, Wang X, Zhang X, et al. Root: shoot ratios across China’s forests: forest type and climatic effects[J]. Forest Ecology and Management, 2012, 269: 19-25.
1081	Pangquangou Nature Protection Area, Shanxi	0	111.44	37.83	Larix Principis-Rupprechtii	Forest	Primary Forest	80.57	12.31	0.152786	loam	9.25781	NA	486.085	NA	0.369175	22	Luo Y, Wang X, Zhang X, et al. Root: shoot ratios across China’s forests: forest type and climatic effects[J]. Forest Ecology and Management, 2012, 269: 19-25.
1082	Jidi Forestry, Yunnan Shangri-La	3820.18	99.67	28.08	Picea Neoveitchii	Forest	Primary Forest	270.247	41.4437	0.153355	loam	5.92624	NA	632.891	NA	0.644374	150	Luo Y, Wang X, Zhang X, et al. Root: shoot ratios across China’s forests: forest type and climatic effects[J]. Forest Ecology and Management, 2012, 269: 19-25.
1083	Heping Forestry, Shaowu City, Fujian	424.04	117.31	27.15	Pinus Massoniana	Forest	Planted Forest	6.799	1.043	0.153405	clay	17.9464	NA	1803.63	NA	0.916189	5	Luo Y, Wang X, Zhang X, et al. Root: shoot ratios across China’s forests: forest type and climatic effects[J]. Forest Ecology and Management, 2012, 269: 19-25.
1084	Xinqiaojiangjiawan, Mianyang City, Sichuan	528.78	104.53	31.3	Cupressus Funebris; Alder	Forest	Planted Forest	94.1145	14.4881	0.153942	loam	16.4419	NA	900.928	NA	0.496525	11	Luo Y, Wang X, Zhang X, et al. Root: shoot ratios across China’s forests: forest type and climatic effects[J]. Forest Ecology and Management, 2012, 269: 19-25.
1085	tongyuanbao Forestry, Liaoning Fencheng	344.54	123.93	40.79	Larix Olgensis	Forest	Planted Forest	138.92	21.42	0.154189	loam	6.1405	NA	930.844	NA	0.809754	25	Luo Y, Wang X, Zhang X, et al. Root: shoot ratios across China’s forests: forest type and climatic effects[J]. Forest Ecology and Management, 2012, 269: 19-25.
1086	Caohekou town, Benxi County, Liaoning	353.56	123.91	40.88	Korean Pine	Forest	Planted Forest	67.68	10.44	0.154255	loam	6.1405	NA	930.844	NA	0.809754	20	Luo Y, Wang X, Zhang X, et al. Root: shoot ratios across China’s forests: forest type and climatic effects[J]. Forest Ecology and Management, 2012, 269: 19-25.
1087	Sidalong Forestry, Zhangye City, Gansu	3538.26	99.9	38.45	Picea Classifolia	Forest	Primary Forest	201.697	31.1826	0.154601	loam	-2.89475	NA	414.792	NA	0.662732	152	Luo Y, Wang X, Zhang X, et al. Root: shoot ratios across China’s forests: forest type and climatic effects[J]. Forest Ecology and Management, 2012, 269: 19-25.
1088	Wuyi Forestry, Zhangping City, Fujian	201.27	117.43	25.3	Taiwania Flousiana	Forest	Planted Forest	104.35	16.17	0.154959	clay	19.9685	NA	1691.52	NA	0.791786	11	Luo Y, Wang X, Zhang X, et al. Root: shoot ratios across China’s forests: forest type and climatic effects[J]. Forest Ecology and Management, 2012, 269: 19-25.
1089	Minlin Forestry, Datian County, Fujian	698.85	117.72	25.68	Pinus Massoniana; Schima Superba	Forest	Planted Forest	200.9	31.2	0.155301	loam	12.2885	NA	1746	NA	1.25124	40	Luo Y, Wang X, Zhang X, et al. Root: shoot ratios across China’s forests: forest type and climatic effects[J]. Forest Ecology and Management, 2012, 269: 19-25.
1090	Dayang Forestry, Dongfeng County, Jilin	384.77	125.42	42.52	Pinus Sylvestris	Forest	Planted Forest	88.1859	13.7216	0.155599	loam	5.19147	NA	698.256	NA	0.616438	24	Luo Y, Wang X, Zhang X, et al. Root: shoot ratios across China’s forests: forest type and climatic effects[J]. Forest Ecology and Management, 2012, 269: 19-25.
1091	Huitong Ecological Station,Hunan Huitong	362.91	109.63	26.78	China Fir	Forest	Planted Forest	110.33	17.22	0.156077	clay	16.4641	NA	1438.24	NA	0.790125	14	Luo Y, Wang X, Zhang X, et al. Root: shoot ratios across China’s forests: forest type and climatic effects[J]. Forest Ecology and Management, 2012, 269: 19-25.
1092	Xiaolongshan Forestry, Tianshui City, Gansu	1737.25	105.54	34.16	Big Fruit Spruce; Qinling Abies	Forest	Planted Forest	81.5939	12.7793	0.156621	loam	10.9345	NA	519.843	NA	0.378315	40	Luo Y, Wang X, Zhang X, et al. Root: shoot ratios across China’s forests: forest type and climatic effects[J]. Forest Ecology and Management, 2012, 269: 19-25.
1093	Wuyi Mountain Nature Protection Area, Fujian	652.77	117.84	27.82	Castanopsis Eyeri; Schima Superba; Lithocarpus Glaber	Forest	Primary Forest	343.767	53.862	0.156682	loam	11.9876	NA	2155.55	NA	1.53128	51	Luo Y, Wang X, Zhang X, et al. Root: shoot ratios across China’s forests: forest type and climatic effects[J]. Forest Ecology and Management, 2012, 269: 19-25.
1094	Liulincha Village, Hunan Yuanling	381.08	110.03	28.76	China Fir; Sassafras Tzumu	Forest	Planted Forest	135.66	21.26	0.156715	clay	16.7165	NA	1423.36	NA	0.762966	17	Luo Y, Wang X, Zhang X, et al. Root: shoot ratios across China’s forests: forest type and climatic effects[J]. Forest Ecology and Management, 2012, 269: 19-25.
1095	Xigui Forestry, Changming County, Yunnan	2048.97	99.45	24.33	Pinus Khasys	Forest	Primary Forest	176.696	27.8011	0.157339	clay	17.5508	NA	1153.11	NA	0.628087	35	Luo Y, Wang X, Zhang X, et al. Root: shoot ratios across China’s forests: forest type and climatic effects[J]. Forest Ecology and Management, 2012, 269: 19-25.
1096	Helong Forestry, Xifeng County, Liaoning	342.79	124.85	42.53	Larch-Tree	Forest	Planted Forest	60.23	9.49	0.157563	loam	5.75087	NA	788.56	NA	0.678311	12	Luo Y, Wang X, Zhang X, et al. Root: shoot ratios across China’s forests: forest type and climatic effects[J]. Forest Ecology and Management, 2012, 269: 19-25.
1097	Fushun Forestry, Liaoning Fushun	139.96	124.1	41.92	Larch-Tree	Forest	Planted Forest	265.11	41.78	0.157595	loam	6.83984	NA	810.957	NA	0.659628	31	Luo Y, Wang X, Zhang X, et al. Root: shoot ratios across China’s forests: forest type and climatic effects[J]. Forest Ecology and Management, 2012, 269: 19-25.
1098	Dongmen Forestry, Fusui County, Guangxi	155.59	107.84	22.33	Eucalypt	Forest	Planted Forest	81.451	12.839	0.157629	loam	21.6772	NA	1293.54	NA	0.552702	7.3	Luo Y, Wang X, Zhang X, et al. Root: shoot ratios across China’s forests: forest type and climatic effects[J]. Forest Ecology and Management, 2012, 269: 19-25.
1099	Chihu Forestry, Huian County, Fujian	3.44	118.905	24.906	Casuarina Equisetifolia	Forest	Planted Forest	110.08	17.4	0.158067	sand	19.9947	NA	1060.34	NA	0.493103	10	Luo Y, Wang X, Zhang X, et al. Root: shoot ratios across China’s forests: forest type and climatic effects[J]. Forest Ecology and Management, 2012, 269: 19-25.
1100	Dongmen Forestry, Fusui County, Guangxi	143.96	107.84	22.33	Eucalypt	Forest	Planted Forest	76.803	12.147	0.158158	loam	21.6772	NA	1293.54	NA	0.552702	7.3	Luo Y, Wang X, Zhang X, et al. Root: shoot ratios across China’s forests: forest type and climatic effects[J]. Forest Ecology and Management, 2012, 269: 19-25.
1101	Chishan Forestry, Dongshan County, Fujian	5.31	117.41	23.67	Casuarina Equisetifolia; Acacia Crassicarpa	Forest	Planted Forest	139.784	22.1713	0.158611	loam	20.9701	NA	1174.87	NA	0.522357	10	Luo Y, Wang X, Zhang X, et al. Root: shoot ratios across China’s forests: forest type and climatic effects[J]. Forest Ecology and Management, 2012, 269: 19-25.
1102	Maijin Forestry, Leizhou, Guangdong	23.86	110.06	21.14	Eucalyptus Leilin 1	Forest	Planted Forest	34.172	5.424	0.158726	sand	23.2186	NA	1614.93	NA	0.642791	3.5	Luo Y, Wang X, Zhang X, et al. Root: shoot ratios across China’s forests: forest type and climatic effects[J]. Forest Ecology and Management, 2012, 269: 19-25.
1103	Jingying Forestry, Youxi County, Fujian	427.8	118.2	26.1	Pinus Massoniana	Forest	Planted Forest	345.42	54.83	0.158734	clay	12.2885	NA	1746	NA	1.25124	42	Luo Y, Wang X, Zhang X, et al. Root: shoot ratios across China’s forests: forest type and climatic effects[J]. Forest Ecology and Management, 2012, 269: 19-25.
1104	Qingzhou town, Shaxian, Fujian	320.37	117.99	26.53	China Fir; Manglietia Yuyuanensis Law	Forest	Planted Forest	67.3	10.69	0.158841	loam	19.524	NA	1644.32	NA	0.772948	17	Luo Y, Wang X, Zhang X, et al. Root: shoot ratios across China’s forests: forest type and climatic effects[J]. Forest Ecology and Management, 2012, 269: 19-25.
1105	Mila Mountain, Linzhi City, Tibet	5057.32	92.86	29.78	White Birch	Forest	Primary Forest	28.611	4.556	0.159239	sand	-0.39678	NA	720.422	NA	1.04671	16	Luo Y, Wang X, Zhang X, et al. Root: shoot ratios across China’s forests: forest type and climatic effects[J]. Forest Ecology and Management, 2012, 269: 19-25.
1106	Laizhou Forestry, Nanping City, Fujian	156.92	117.95	26.63	Pinus Massoniana	Forest	Planted Forest	207.51	33.28	0.160378	clay	19.524	NA	1644.32	NA	0.772948	30	Luo Y, Wang X, Zhang X, et al. Root: shoot ratios across China’s forests: forest type and climatic effects[J]. Forest Ecology and Management, 2012, 269: 19-25.
1107	Xijiang Forestry Bureau, Guangdong	102.74	111.83	23.13	China Fir	Forest	Planted Forest	57.9255	9.3285	0.161043	loam	22.2244	NA	1354.99	NA	0.564423	25	Luo Y, Wang X, Zhang X, et al. Root: shoot ratios across China’s forests: forest type and climatic effects[J]. Forest Ecology and Management, 2012, 269: 19-25.
1108	Longquan Forest Park, Yunnan Yimen	1763.07	102.14	24.67	Tomicus Piniperda	Forest	Secondary Forest	22.237	3.59	0.161443	clay	16.0624	NA	884.345	NA	0.518696	11	Luo Y, Wang X, Zhang X, et al. Root: shoot ratios across China’s forests: forest type and climatic effects[J]. Forest Ecology and Management, 2012, 269: 19-25.
1109	Tianli County, Guangxi	814.08	105.85	24.38	Eucalyptus Urophylla	Forest	Planted Forest	86.6	14	0.161663	clay	19.2775	NA	1229.75	NA	0.596657	4.4	Luo Y, Wang X, Zhang X, et al. Root: shoot ratios across China’s forests: forest type and climatic effects[J]. Forest Ecology and Management, 2012, 269: 19-25.
1110	Taoyuan County, Hunan	90.72	111.24	28.9	China Fir	Forest	Planted Forest	104.4	16.9	0.161877	loam	17.0433	NA	1338.05	NA	0.698989	22	Luo Y, Wang X, Zhang X, et al. Root: shoot ratios across China’s forests: forest type and climatic effects[J]. Forest Ecology and Management, 2012, 269: 19-25.
1111	Yi'Erxian Seawall, Rudong County, Jiangsu	0.86	121	32.5	Dawn Redwood	Forest	Planted Forest	61.58	9.98	0.162066	loam	15.385	NA	1093.58	NA	0.621608	15	Luo Y, Wang X, Zhang X, et al. Root: shoot ratios across China’s forests: forest type and climatic effects[J]. Forest Ecology and Management, 2012, 269: 19-25.
1112	Caohekou town, Benxi County, Liaoning	352.17	123.91	40.88	Korean Pine	Forest	Planted Forest	34.4181	5.5835	0.162226	loam	6.1405	NA	930.844	NA	0.809754	13	Luo Y, Wang X, Zhang X, et al. Root: shoot ratios across China’s forests: forest type and climatic effects[J]. Forest Ecology and Management, 2012, 269: 19-25.
1113	Huoditang Forestry, Ningshan County, Shanxi	0	108.45	33.43	Chinese Pine	Forest	Planted Forest	59.51	9.67	0.162494	loam	14.6268	NA	886.387	NA	0.533151	20	Luo Y, Wang X, Zhang X, et al. Root: shoot ratios across China’s forests: forest type and climatic effects[J]. Forest Ecology and Management, 2012, 269: 19-25.
1114	Chishan Forestry, Dongshan County, Fujian	5.52	117.41	23.67	Slash Pine; Casuarina Equisetifolia	Forest	Planted Forest	204.328	33.2026	0.162497	loam	20.9701	NA	1174.87	NA	0.522357	15	Luo Y, Wang X, Zhang X, et al. Root: shoot ratios across China’s forests: forest type and climatic effects[J]. Forest Ecology and Management, 2012, 269: 19-25.
1115	Maijin Forestry, Leizhou, Guangdong	25.61	110.06	21.14	Eucalyptus Leilin 1	Forest	Planted Forest	53.907	8.763	0.162558	sand	23.2186	NA	1614.93	NA	0.642791	6.5	Luo Y, Wang X, Zhang X, et al. Root: shoot ratios across China’s forests: forest type and climatic effects[J]. Forest Ecology and Management, 2012, 269: 19-25.
1116	Station Between Wuyi Mountain and Daiyun Mountain, Fujian	121.42	118.18	26.64	China Fir	Forest	Planted Forest	157	25.54	0.162675	clay	19.524	NA	1644.32	NA	0.772948	30	Luo Y, Wang X, Zhang X, et al. Root: shoot ratios across China’s forests: forest type and climatic effects[J]. Forest Ecology and Management, 2012, 269: 19-25.
1117	Jianfang Forestry, Longhua County, Hebei	1199.89	117.15	41.73	Chinese Pine	Forest	Planted Forest	70.789	11.535	0.162949	sand	5.14102	NA	445.831	NA	0.411997	28	Luo Y, Wang X, Zhang X, et al. Root: shoot ratios across China’s forests: forest type and climatic effects[J]. Forest Ecology and Management, 2012, 269: 19-25.
1118	Yefang Forestry, Mingxi County, Fujian	489.46	117.23	26.22	China Fir; Magnolia Biloba	Forest	Planted Forest	52.1	8.51	0.16334	loam	19.4029	NA	1554.62	NA	0.734673	12	Luo Y, Wang X, Zhang X, et al. Root: shoot ratios across China’s forests: forest type and climatic effects[J]. Forest Ecology and Management, 2012, 269: 19-25.
1119	tongxu and Weishi County, Henan	68.96	114.25	34.43	Salt Stress	Forest	Planted Forest	154.635	25.275	0.163449	clay	14.296	NA	634.064	NA	0.374289	14	Luo Y, Wang X, Zhang X, et al. Root: shoot ratios across China’s forests: forest type and climatic effects[J]. Forest Ecology and Management, 2012, 269: 19-25.
1120	Station Between Wuyi Mountain and Daiyun Mountain, Fujian	125.42	118.18	26.64	China Fir	Forest	Planted Forest	141.57	23.14	0.163453	clay	19.524	NA	1644.32	NA	0.772948	25	Luo Y, Wang X, Zhang X, et al. Root: shoot ratios across China’s forests: forest type and climatic effects[J]. Forest Ecology and Management, 2012, 269: 19-25.
1121	Longli Forestry, Guizhou	1151.73	106.98	26.45	Pinus Massoniana	Forest	Planted Forest	29.17	4.77	0.163524	loam	15.1415	NA	1116.89	NA	0.667977	8	Luo Y, Wang X, Zhang X, et al. Root: shoot ratios across China’s forests: forest type and climatic effects[J]. Forest Ecology and Management, 2012, 269: 19-25.
1122	Xiayang Forestry, Nanping City, Fujian	211.61	118.01	26.77	China Fir	Forest	Planted Forest	161.64	26.5	0.163945	clay	19.524	NA	1644.32	NA	0.772948	29	Luo Y, Wang X, Zhang X, et al. Root: shoot ratios across China’s forests: forest type and climatic effects[J]. Forest Ecology and Management, 2012, 269: 19-25.
1123	Longli Forestry, Guizhou	1141.38	106.98	26.45	Pinus Massoniana	Forest	Planted Forest	40.24	6.6	0.164016	loam	15.1415	NA	1116.89	NA	0.667977	12	Luo Y, Wang X, Zhang X, et al. Root: shoot ratios across China’s forests: forest type and climatic effects[J]. Forest Ecology and Management, 2012, 269: 19-25.
1124	Western Hills Forest Farm, Beijing	697.17	116.21	40.01	Salt Stress	Forest	Planted Forest	84.53	13.92	0.164675	loam	12.1797	NA	590.252	NA	0.382048	40	Luo Y, Wang X, Zhang X, et al. Root: shoot ratios across China’s forests: forest type and climatic effects[J]. Forest Ecology and Management, 2012, 269: 19-25.
1125	Banqiao River Basin, Dejiang County, Guizhou	743.85	108.18	28.21	Cupressus Funebris; Alder	Forest	Secondary Forest	61.028	10.065	0.164924	loam	17.3639	NA	1136.44	NA	0.593481	32	Luo Y, Wang X, Zhang X, et al. Root: shoot ratios across China’s forests: forest type and climatic effects[J]. Forest Ecology and Management, 2012, 269: 19-25.
1126	Wangtai town, Nanping City, Fujian	212.67	117.95	26.47	China Fir	Forest	Planted Forest	202.485	33.413	0.165015	clay	19.524	NA	1644.32	NA	0.772948	29	Luo Y, Wang X, Zhang X, et al. Root: shoot ratios across China’s forests: forest type and climatic effects[J]. Forest Ecology and Management, 2012, 269: 19-25.
1127	Lincheng town, Lingao County, Hainan	30.3	109.47	19.8	Eucalyptus Urophylla	Forest	Planted Forest	128.174	21.1714	0.165177	sand	23.5072	NA	1829.08	NA	0.722275	5	Luo Y, Wang X, Zhang X, et al. Root: shoot ratios across China’s forests: forest type and climatic effects[J]. Forest Ecology and Management, 2012, 269: 19-25.
1128	Yingtou Forestry, Shanxi Meixian	1280.46	107.83	34.15	Sharp Tooth Oak	Forest	Planted Forest	442.605	73.14	0.165249	loam	13.2228	NA	611.381	NA	0.386274	40	Luo Y, Wang X, Zhang X, et al. Root: shoot ratios across China’s forests: forest type and climatic effects[J]. Forest Ecology and Management, 2012, 269: 19-25.
1129	Qingshan Forestry, Linkou County, Heilongjiang	198.2	124.45	48.05	Poplus Alba 'Berolinensis' L	Forest	Planted Forest	76.499	12.643	0.16527	loam	2.69414	NA	439.307	NA	0.418155	8	Luo Y, Wang X, Zhang X, et al. Root: shoot ratios across China’s forests: forest type and climatic effects[J]. Forest Ecology and Management, 2012, 269: 19-25.
1130	Dongmen Forestry, Fusui County, Guangxi	135.14	107.84	22.33	Eucalyptus Urophylla	Forest	Planted Forest	124.27	20.58	0.165607	loam	21.6772	NA	1293.54	NA	0.552702	10	Luo Y, Wang X, Zhang X, et al. Root: shoot ratios across China’s forests: forest type and climatic effects[J]. Forest Ecology and Management, 2012, 269: 19-25.
1131	Pangquangou Nature Protection Area, Shanxi	0	111.44	37.83	Larix Principis-Rupprechtii	Forest	Primary Forest	162.96	27.03	0.165869	loam	9.25781	NA	486.085	NA	0.369175	35	Luo Y, Wang X, Zhang X, et al. Root: shoot ratios across China’s forests: forest type and climatic effects[J]. Forest Ecology and Management, 2012, 269: 19-25.
1132	Jingying Forestry, Youxi County, Fujian	427.8	118.2	26.1	China Fir	Forest	Planted Forest	90.69	15.06	0.16606	clay	12.2885	NA	1746	NA	1.25124	15	Luo Y, Wang X, Zhang X, et al. Root: shoot ratios across China’s forests: forest type and climatic effects[J]. Forest Ecology and Management, 2012, 269: 19-25.
1133	Wuyi Forestry, Zhangping City, Fujian	194.47	117.43	25.3	Taiwania Flousiana	Forest	Planted Forest	115.75	19.25	0.166307	clay	19.9685	NA	1691.52	NA	0.791786	11	Luo Y, Wang X, Zhang X, et al. Root: shoot ratios across China’s forests: forest type and climatic effects[J]. Forest Ecology and Management, 2012, 269: 19-25.
1134	tongyuanbao Forestry, Liaoning Fencheng	255.17	123.93	40.79	Korean Pine	Forest	Planted Forest	206.87	34.41	0.166336	loam	6.1405	NA	930.844	NA	0.809754	38	Luo Y, Wang X, Zhang X, et al. Root: shoot ratios across China’s forests: forest type and climatic effects[J]. Forest Ecology and Management, 2012, 269: 19-25.
1135	Minlin Forestry, Datian County, Fujian	726.47	117.72	25.68	Pinus Massoniana	Forest	Planted Forest	170.1	28.3	0.166373	loam	12.2885	NA	1746	NA	1.25124	40	Luo Y, Wang X, Zhang X, et al. Root: shoot ratios across China’s forests: forest type and climatic effects[J]. Forest Ecology and Management, 2012, 269: 19-25.
1136	Haiyansi Forestry, Heshun County, Shanxi	1282.85	113.8	37.22	Chinese Pine	Forest	Planted Forest	65.88	10.98	0.166667	loam	11.1754	NA	545.03	NA	0.380184	35	Luo Y, Wang X, Zhang X, et al. Root: shoot ratios across China’s forests: forest type and climatic effects[J]. Forest Ecology and Management, 2012, 269: 19-25.
1137	Longtan town, Huaheng County, Hunan	527.58	109.4	28.49	Alnus Cremastogyme	Forest	Planted Forest	43.9	7.33	0.16697	clay	16.703	NA	1388.95	NA	0.747659	5	Luo Y, Wang X, Zhang X, et al. Root: shoot ratios across China’s forests: forest type and climatic effects[J]. Forest Ecology and Management, 2012, 269: 19-25.
1138	Tianli County, Guangxi	437.16	105.85	24.38	Eucalyptus Urophylla	Forest	Planted Forest	73	12.2	0.167123	clay	19.2775	NA	1229.75	NA	0.596657	4.4	Luo Y, Wang X, Zhang X, et al. Root: shoot ratios across China’s forests: forest type and climatic effects[J]. Forest Ecology and Management, 2012, 269: 19-25.
1139	Lufengshan Forestry, Wuxuan County, Guangxi	204.71	109.67	23.75	Pinus Massoniana	Forest	Planted Forest	169.1	28.3	0.167357	clay	20.8746	NA	1340.88	NA	0.59204	38	Luo Y, Wang X, Zhang X, et al. Root: shoot ratios across China’s forests: forest type and climatic effects[J]. Forest Ecology and Management, 2012, 269: 19-25.
1140	Chihu Forestry, Huian County, Fujian	3.44	118.905	24.906	Casuarina Equisetifolia	Forest	Planted Forest	105.99	17.77	0.167657	sand	19.9947	NA	1060.34	NA	0.493103	15	Luo Y, Wang X, Zhang X, et al. Root: shoot ratios across China’s forests: forest type and climatic effects[J]. Forest Ecology and Management, 2012, 269: 19-25.
1141	Tianli County, Guangxi	522.14	105.85	24.38	Eucalyptus Urophylla	Forest	Planted Forest	89.28	14.97	0.167675	clay	19.2775	NA	1229.75	NA	0.596657	4.4	Luo Y, Wang X, Zhang X, et al. Root: shoot ratios across China’s forests: forest type and climatic effects[J]. Forest Ecology and Management, 2012, 269: 19-25.
1142	Jingying Forestry, Youxi County, Fujian	427.8	118.2	26.1	China Fir	Forest	Planted Forest	67.17	11.27	0.167783	clay	12.2885	NA	1746	NA	1.25124	15	Luo Y, Wang X, Zhang X, et al. Root: shoot ratios across China’s forests: forest type and climatic effects[J]. Forest Ecology and Management, 2012, 269: 19-25.
1143	Dongxia Forestry, Datong County, Qinghai	3115.77	101.8	37.03	Aspen	Forest	Secondary Forest	56.05	9.41	0.167886	loam	5.90065	NA	383.955	NA	0.370091	39	Luo Y, Wang X, Zhang X, et al. Root: shoot ratios across China’s forests: forest type and climatic effects[J]. Forest Ecology and Management, 2012, 269: 19-25.
1144	E'Bian County Forestry, Sichuan	2676.73	103.05	28.74	Abies Fabri	Forest	Planted Forest	148.174	24.907	0.168093	loam	13.2478	NA	1108.36	NA	0.744176	35	Luo Y, Wang X, Zhang X, et al. Root: shoot ratios across China’s forests: forest type and climatic effects[J]. Forest Ecology and Management, 2012, 269: 19-25.
1145	Laoshan Forestry, Tianli County, Guangxi	578.78	106.39	24.39	China Fir	Forest	Planted Forest	141.39	23.77	0.168117	clay	22.0954	NA	1086.17	NA	0.455652	26.5	Luo Y, Wang X, Zhang X, et al. Root: shoot ratios across China’s forests: forest type and climatic effects[J]. Forest Ecology and Management, 2012, 269: 19-25.
1146	Yangkou Forestry, Shunchang County, Fujian	189.24	117.9	26.8	China Fir	Forest	Planted Forest	119.6	20.13	0.168311	clay	19.524	NA	1644.32	NA	0.772948	26	Luo Y, Wang X, Zhang X, et al. Root: shoot ratios across China’s forests: forest type and climatic effects[J]. Forest Ecology and Management, 2012, 269: 19-25.
1147	Xijiang Forestry Bureau, Guangdong	1.51	111.83	23.13	China Fir	Forest	Planted Forest	131.559	22.1596	0.168438	loam	22.2244	NA	1354.99	NA	0.564423	25	Luo Y, Wang X, Zhang X, et al. Root: shoot ratios across China’s forests: forest type and climatic effects[J]. Forest Ecology and Management, 2012, 269: 19-25.
1148	Qingyuan Forestry, Yizhou City, Guangxi	252.46	108.69	24.43	Pinus Massoniana	Forest	Planted Forest	222.62	37.51	0.168493	loam	20.5336	NA	1475.18	NA	0.665084	31	Luo Y, Wang X, Zhang X, et al. Root: shoot ratios across China’s forests: forest type and climatic effects[J]. Forest Ecology and Management, 2012, 269: 19-25.
1149	Xidong Forestry, Jian'Ou City, Fujian	181.38	118.59	27.09	China Fir	Forest	Planted Forest	189.03	31.98	0.169179	loam	18.8696	NA	1665.36	NA	0.807439	31	Luo Y, Wang X, Zhang X, et al. Root: shoot ratios across China’s forests: forest type and climatic effects[J]. Forest Ecology and Management, 2012, 269: 19-25.
1150	Liuhualing Forestry, Heshan City, Guangxi	341.1	108.93	24.88	Pinus Massoniana	Forest	Planted Forest	67.25	11.38	0.169219	loam	19.1863	NA	1872.77	NA	0.895601	13	Luo Y, Wang X, Zhang X, et al. Root: shoot ratios across China’s forests: forest type and climatic effects[J]. Forest Ecology and Management, 2012, 269: 19-25.
1151	Longli Forestry, Guizhou	1138.69	106.98	26.45	Pinus Massoniana	Forest	Planted Forest	48.84	8.27	0.169328	loam	15.1415	NA	1116.89	NA	0.667977	12	Luo Y, Wang X, Zhang X, et al. Root: shoot ratios across China’s forests: forest type and climatic effects[J]. Forest Ecology and Management, 2012, 269: 19-25.
1152	Zitongkou Forestry, Chun'An County, Zhejiang	103.81	119.02	29.62	Cupressus Funebris	Forest	Planted Forest	160.16	27.12	0.169331	loam	17.3994	NA	1663.43	NA	0.854975	35	Luo Y, Wang X, Zhang X, et al. Root: shoot ratios across China’s forests: forest type and climatic effects[J]. Forest Ecology and Management, 2012, 269: 19-25.
1153	Xinkou Forestry, Sanming City, Fujian	305.53	117.54	26.16	Pinus Massoniana	Forest	Planted Forest	137.344	23.2601	0.169357	clay	19.4029	NA	1554.62	NA	0.734673	22	Luo Y, Wang X, Zhang X, et al. Root: shoot ratios across China’s forests: forest type and climatic effects[J]. Forest Ecology and Management, 2012, 269: 19-25.
1154	Hongya County Grain For Green Area, Sichuan	941.65	103.18	29.7	Birch	Forest	Planted Forest	37.6989	6.3971	0.169689	loam	3.17555	NA	1781.8	NA	2.13617	5	Luo Y, Wang X, Zhang X, et al. Root: shoot ratios across China’s forests: forest type and climatic effects[J]. Forest Ecology and Management, 2012, 269: 19-25.
1155	Zitongkou Forestry, Chun'An County, Zhejiang	125.56	119.02	29.62	Cupressus Funebris	Forest	Planted Forest	69.3	11.76	0.169697	loam	17.3994	NA	1663.43	NA	0.854975	13	Luo Y, Wang X, Zhang X, et al. Root: shoot ratios across China’s forests: forest type and climatic effects[J]. Forest Ecology and Management, 2012, 269: 19-25.
1156	Western Hills Forest Farm, Beijing	180.56	116.21	40.01	Salt Stress	Forest	Planted Forest	71.1	12.07	0.169761	loam	12.1797	NA	590.252	NA	0.382048	40	Luo Y, Wang X, Zhang X, et al. Root: shoot ratios across China’s forests: forest type and climatic effects[J]. Forest Ecology and Management, 2012, 269: 19-25.
1157	Xigui Forestry, Changming County, Yunnan	1900.37	99.45	24.33	Pinus Khasys	Forest	Primary Forest	73.2209	12.4416	0.169919	clay	17.5508	NA	1153.11	NA	0.628087	13	Luo Y, Wang X, Zhang X, et al. Root: shoot ratios across China’s forests: forest type and climatic effects[J]. Forest Ecology and Management, 2012, 269: 19-25.
1158	Tianli County, Guangxi	522.14	105.85	24.38	Eucalyptus Urophylla	Forest	Planted Forest	74.21	12.62	0.170058	clay	19.2775	NA	1229.75	NA	0.596657	4.4	Luo Y, Wang X, Zhang X, et al. Root: shoot ratios across China’s forests: forest type and climatic effects[J]. Forest Ecology and Management, 2012, 269: 19-25.
1159	Dongmen Forestry, Fusui County, Guangxi	135.14	107.84	22.33	Eucalypt	Forest	Planted Forest	39.09	6.66	0.170376	loam	21.6772	NA	1293.54	NA	0.552702	3.6	Luo Y, Wang X, Zhang X, et al. Root: shoot ratios across China’s forests: forest type and climatic effects[J]. Forest Ecology and Management, 2012, 269: 19-25.
1160	Suiling Forestry, Suiling County, Heilongjiang	421.55	128.04	47.77	Picea Koraiensis	Forest	Planted Forest	7.977	1.361	0.170616	loam	1.77821	NA	621.639	NA	0.619444	18	Luo Y, Wang X, Zhang X, et al. Root: shoot ratios across China’s forests: forest type and climatic effects[J]. Forest Ecology and Management, 2012, 269: 19-25.
1161	Lincheng town, Lingao County, Hainan	16.74	109.47	19.8	Eucalyptus Urophylla	Forest	Planted Forest	92.8221	15.8393	0.170641	sand	23.5072	NA	1829.08	NA	0.722275	5	Luo Y, Wang X, Zhang X, et al. Root: shoot ratios across China’s forests: forest type and climatic effects[J]. Forest Ecology and Management, 2012, 269: 19-25.
1162	Banqiao River Basin, Dejiang County, Guizhou	609.52	108.18	28.21	Pinus Massoniana	Forest	Secondary Forest	132.538	22.634	0.170774	loam	17.3639	NA	1136.44	NA	0.593481	30	Luo Y, Wang X, Zhang X, et al. Root: shoot ratios across China’s forests: forest type and climatic effects[J]. Forest Ecology and Management, 2012, 269: 19-25.
1163	Station Between Wuyi Mountain and Daiyun Mountain, Fujian	125.45	118.18	26.64	China Fir	Forest	Planted Forest	128.75	22.08	0.171495	clay	19.524	NA	1644.32	NA	0.772948	20	Luo Y, Wang X, Zhang X, et al. Root: shoot ratios across China’s forests: forest type and climatic effects[J]. Forest Ecology and Management, 2012, 269: 19-25.
1164	Shankou Forestry, Nanddan County, Guangxi	910.31	107.49	24.99	Taiwania Flousiana	Forest	Planted Forest	93.79	16.11	0.171767	clay	20.5336	NA	1475.18	NA	0.665084	14	Luo Y, Wang X, Zhang X, et al. Root: shoot ratios across China’s forests: forest type and climatic effects[J]. Forest Ecology and Management, 2012, 269: 19-25.
1165	Huitong Ecological Station,Hunan Huitong	335.27	109.63	26.78	China Fir	Forest	Planted Forest	54.59	9.38	0.171826	clay	16.4641	NA	1438.24	NA	0.790125	10	Luo Y, Wang X, Zhang X, et al. Root: shoot ratios across China’s forests: forest type and climatic effects[J]. Forest Ecology and Management, 2012, 269: 19-25.
1166	Tianli County, Guangxi	522.14	105.85	24.38	Eucalyptus Urophylla	Forest	Planted Forest	72.63	12.5	0.172105	clay	19.2775	NA	1229.75	NA	0.596657	4.4	Luo Y, Wang X, Zhang X, et al. Root: shoot ratios across China’s forests: forest type and climatic effects[J]. Forest Ecology and Management, 2012, 269: 19-25.
1167	Linshan Village, Yanting County, Sichuan	453.34	105.47	31.27	Cupressus Funebris; Alder	Forest	Planted Forest	84.7504	14.5997	0.172267	loam	16.9921	NA	1018.67	NA	0.54497	14	Luo Y, Wang X, Zhang X, et al. Root: shoot ratios across China’s forests: forest type and climatic effects[J]. Forest Ecology and Management, 2012, 269: 19-25.
1168	Tina'Ma Forestry, Pinghe City, Fujian	213.29	117.4	24.36	Acacia Melanoxylon	Forest	Planted Forest	48.55	8.38	0.172606	sand	21.362	NA	1540.06	NA	0.668307	7	Luo Y, Wang X, Zhang X, et al. Root: shoot ratios across China’s forests: forest type and climatic effects[J]. Forest Ecology and Management, 2012, 269: 19-25.
1169	Wangtai town, Nanping City, Fujian	201.36	117.95	26.47	China Fir	Forest	Planted Forest	338.06	58.39	0.172721	clay	19.524	NA	1644.32	NA	0.772948	87	Luo Y, Wang X, Zhang X, et al. Root: shoot ratios across China’s forests: forest type and climatic effects[J]. Forest Ecology and Management, 2012, 269: 19-25.
1170	Huitong Ecological Station,Hunan Huitong	358.49	109.63	26.78	China Fir	Forest	Planted Forest	549.19	94.89	0.172782	clay	16.4641	NA	1438.24	NA	0.790125	60	Luo Y, Wang X, Zhang X, et al. Root: shoot ratios across China’s forests: forest type and climatic effects[J]. Forest Ecology and Management, 2012, 269: 19-25.
1171	Hetian town, Changting County, Fujian	406.23	116.43	25.67	Pinus Massoniana	Forest	Planted Forest	106.25	18.361	0.172809	sand	18.4287	NA	1708.1	NA	0.850835	23	Luo Y, Wang X, Zhang X, et al. Root: shoot ratios across China’s forests: forest type and climatic effects[J]. Forest Ecology and Management, 2012, 269: 19-25.
1172	Zitongkou Forestry, Chun'An County, Zhejiang	121.83	119.02	29.62	Cupressus Funebris	Forest	Planted Forest	137.52	23.81	0.173138	loam	17.3994	NA	1663.43	NA	0.854975	22	Luo Y, Wang X, Zhang X, et al. Root: shoot ratios across China’s forests: forest type and climatic effects[J]. Forest Ecology and Management, 2012, 269: 19-25.
1173	Xijiang Forestry Bureau, Guangdong	0	111.83	23.13	China Fir	Forest	Planted Forest	97.274	16.86	0.173325	loam	22.2244	NA	1354.99	NA	0.564423	25	Luo Y, Wang X, Zhang X, et al. Root: shoot ratios across China’s forests: forest type and climatic effects[J]. Forest Ecology and Management, 2012, 269: 19-25.
1174	Wanxunzi Forestry, Qingyuan County, Liaoning	563.62	125.11	41.96	Larix Olgensis	Forest	Planted Forest	67.84	11.76	0.173349	loam	5.75087	NA	788.56	NA	0.678311	34.5	Luo Y, Wang X, Zhang X, et al. Root: shoot ratios across China’s forests: forest type and climatic effects[J]. Forest Ecology and Management, 2012, 269: 19-25.
1175	Dongzhai Test Point, Luoshan County, Henan	84.43	114.4	31.81	Pistacia; German Oak	Forest	Secondary Forest	156.9	27.2	0.173359	loam	15.2817	NA	1101.66	NA	0.626729	35	Luo Y, Wang X, Zhang X, et al. Root: shoot ratios across China’s forests: forest type and climatic effects[J]. Forest Ecology and Management, 2012, 269: 19-25.
1176	Wudaotou Forestry, Liaoning Dandong	43.86	124.33	40.11	Larch-Tree	Forest	Planted Forest	53.84	9.35	0.173663	loam	8.82737	NA	988.813	NA	0.764319	18	Luo Y, Wang X, Zhang X, et al. Root: shoot ratios across China’s forests: forest type and climatic effects[J]. Forest Ecology and Management, 2012, 269: 19-25.
1177	Caohekou town, Benxi County, Liaoning	356.53	123.91	40.88	Korean Pine	Forest	Planted Forest	54.3466	9.4569	0.174011	loam	6.1405	NA	930.844	NA	0.809754	17	Luo Y, Wang X, Zhang X, et al. Root: shoot ratios across China’s forests: forest type and climatic effects[J]. Forest Ecology and Management, 2012, 269: 19-25.
1178	901 Forestry, Heishui County, Sichuan	4119.92	102.72	32.15	Picea Balfouriana	Forest	Planted Forest	91.836	15.982	0.174028	loam	8.66349	NA	773.138	NA	0.672387	32	Luo Y, Wang X, Zhang X, et al. Root: shoot ratios across China’s forests: forest type and climatic effects[J]. Forest Ecology and Management, 2012, 269: 19-25.
1179	Nanjing Forestry, Nanjing County, Fujian	297.62	117.3	24.71	Jianbo	Forest	Planted Forest	227.4	39.6	0.174142	sand	21.362	NA	1540.06	NA	0.668307	30	Luo Y, Wang X, Zhang X, et al. Root: shoot ratios across China’s forests: forest type and climatic effects[J]. Forest Ecology and Management, 2012, 269: 19-25.
1180	Longli Forestry, Guizhou	1138.69	106.98	26.45	Pinus Massoniana	Forest	Planted Forest	74.01	12.89	0.174166	loam	15.1415	NA	1116.89	NA	0.667977	12	Luo Y, Wang X, Zhang X, et al. Root: shoot ratios across China’s forests: forest type and climatic effects[J]. Forest Ecology and Management, 2012, 269: 19-25.
1181	Banqiao River Basin, Dejiang County, Guizhou	609.37	108.18	28.21	Pinus Massoniana	Forest	Secondary Forest	85.954	15	0.174512	loam	17.3639	NA	1136.44	NA	0.593481	21	Luo Y, Wang X, Zhang X, et al. Root: shoot ratios across China’s forests: forest type and climatic effects[J]. Forest Ecology and Management, 2012, 269: 19-25.
1182	Dagang Mountains, Fenyi County, Jiangxi	174.33	114.63	27.67	China Fir	Forest	Planted Forest	69.1829	12.0749	0.174536	loam	17.3679	NA	1612.31	NA	0.831976	12	Luo Y, Wang X, Zhang X, et al. Root: shoot ratios across China’s forests: forest type and climatic effects[J]. Forest Ecology and Management, 2012, 269: 19-25.
1183	Xinkou Forestry, Sanming City, Fujian	305.53	117.54	26.16	Jianbo	Forest	Planted Forest	140.268	24.484	0.174552	clay	19.4029	NA	1554.62	NA	0.734673	23	Luo Y, Wang X, Zhang X, et al. Root: shoot ratios across China’s forests: forest type and climatic effects[J]. Forest Ecology and Management, 2012, 269: 19-25.
1184	Huoditang Forestry, Ningshan County, Shanxi	1784.65	108.45	33.43	Pinus Armandi	Forest	Primary Forest	84.15	14.72	0.174926	loam	14.6268	NA	886.387	NA	0.533151	30	Luo Y, Wang X, Zhang X, et al. Root: shoot ratios across China’s forests: forest type and climatic effects[J]. Forest Ecology and Management, 2012, 269: 19-25.
1185	Lincheng town, Lingao County, Hainan	16.74	109.47	19.8	Eucalyptus 12Abl	Forest	Planted Forest	83.5808	14.6231	0.174958	sand	23.5072	NA	1829.08	NA	0.722275	6	Luo Y, Wang X, Zhang X, et al. Root: shoot ratios across China’s forests: forest type and climatic effects[J]. Forest Ecology and Management, 2012, 269: 19-25.
1186	Dongxia Forestry, Datong County, Qinghai	0	101.8	37.03	Picea Classifolia	Forest	Secondary Forest	120.94	21.16	0.174963	loam	5.90065	NA	383.955	NA	0.370091	55	Luo Y, Wang X, Zhang X, et al. Root: shoot ratios across China’s forests: forest type and climatic effects[J]. Forest Ecology and Management, 2012, 269: 19-25.
1187	Shilizi Reserve, Kuanxun County, Liaoning	904.53	124.78	40.89	Larch-Tree	Forest	Planted Forest	83.9	14.69	0.175089	loam	7.01879	NA	1099.4	NA	0.912596	18	Luo Y, Wang X, Zhang X, et al. Root: shoot ratios across China’s forests: forest type and climatic effects[J]. Forest Ecology and Management, 2012, 269: 19-25.
1188	Shuixi Forestry, Jian'Ou City, Fujian	186.49	118.32	27.05	Pinus Massoniana	Forest	Planted Forest	24.44	4.28	0.175123	clay	18.8696	NA	1665.36	NA	0.807439	5	Luo Y, Wang X, Zhang X, et al. Root: shoot ratios across China’s forests: forest type and climatic effects[J]. Forest Ecology and Management, 2012, 269: 19-25.
1189	Xinkou Forestry, Sanming City, Fujian	305.53	117.54	26.16	China Fir	Forest	Planted Forest	111.31	19.5169	0.175338	clay	19.4029	NA	1554.62	NA	0.734673	26	Luo Y, Wang X, Zhang X, et al. Root: shoot ratios across China’s forests: forest type and climatic effects[J]. Forest Ecology and Management, 2012, 269: 19-25.
1190	Caohekou town, Benxi County, Liaoning	352.51	123.91	40.88	Korean Pine	Forest	Planted Forest	83.22	14.61	0.175559	loam	6.1405	NA	930.844	NA	0.809754	20	Luo Y, Wang X, Zhang X, et al. Root: shoot ratios across China’s forests: forest type and climatic effects[J]. Forest Ecology and Management, 2012, 269: 19-25.
1191	Yi'Erxian Seawall, Rudong County, Jiangsu	4.2	121	32.5	Salt Stress	Forest	Planted Forest	74.64	13.11	0.175643	loam	15.385	NA	1093.58	NA	0.621608	20	Luo Y, Wang X, Zhang X, et al. Root: shoot ratios across China’s forests: forest type and climatic effects[J]. Forest Ecology and Management, 2012, 269: 19-25.
1192	Dongzhai Test Point, Luoshan County, Henan	128.47	114.4	31.81	Pinus Massoniana; Quercus Acutissima	Forest	Secondary Forest	95.6	16.8	0.175732	loam	15.2817	NA	1101.66	NA	0.626729	38	Luo Y, Wang X, Zhang X, et al. Root: shoot ratios across China’s forests: forest type and climatic effects[J]. Forest Ecology and Management, 2012, 269: 19-25.
1193	Wuyi Forestry, Zhangping City, Fujian	195.52	117.43	25.3	Taiwania Flousiana	Forest	Planted Forest	131.05	23.03	0.175734	clay	19.9685	NA	1691.52	NA	0.791786	11	Luo Y, Wang X, Zhang X, et al. Root: shoot ratios across China’s forests: forest type and climatic effects[J]. Forest Ecology and Management, 2012, 269: 19-25.
1194	Hongtian town, Yong'An City, Fujian	445.49	117.2	25.97	Manglietia Yuyuanensis Law; Paulownia Fortunei	Forest	Planted Forest	59.9123	10.5343	0.175829	sand	19.4029	NA	1554.62	NA	0.734673	6	Luo Y, Wang X, Zhang X, et al. Root: shoot ratios across China’s forests: forest type and climatic effects[J]. Forest Ecology and Management, 2012, 269: 19-25.
1195	Puwen Tesing Forestry, Yunnan Jinghong	917.45	101.09	22.43	Betula Alnoides; Cinnamon	Forest	Planted Forest	87.735	15.43	0.175871	loam	18.2762	NA	1486.11	NA	0.779989	15	Luo Y, Wang X, Zhang X, et al. Root: shoot ratios across China’s forests: forest type and climatic effects[J]. Forest Ecology and Management, 2012, 269: 19-25.
1196	Shuixi Forestry, Jian'Ou City, Fujian	186.49	118.32	27.05	Pinus Massoniana	Forest	Planted Forest	79.39	13.97	0.175967	clay	18.8696	NA	1665.36	NA	0.807439	14	Luo Y, Wang X, Zhang X, et al. Root: shoot ratios across China’s forests: forest type and climatic effects[J]. Forest Ecology and Management, 2012, 269: 19-25.
1197	Chengguan, Shunchang County, Fujian	141.48	117.8	26.8	Zenia Insignis	Forest	Planted Forest	80.92	14.25	0.1761	loam	19.524	NA	1644.32	NA	0.772948	14	Luo Y, Wang X, Zhang X, et al. Root: shoot ratios across China’s forests: forest type and climatic effects[J]. Forest Ecology and Management, 2012, 269: 19-25.
1198	Linshan Village, Yanting County, Sichuan	421.28	105.47	31.27	Cupressus Funebris; Alder	Forest	Planted Forest	68.3962	12.0678	0.17644	loam	16.9921	NA	1018.67	NA	0.54497	12	Luo Y, Wang X, Zhang X, et al. Root: shoot ratios across China’s forests: forest type and climatic effects[J]. Forest Ecology and Management, 2012, 269: 19-25.
1199	Qiping Forestry, Cenxi County, Guangxi	54.96	110	23.12	China Fir	Forest	Planted Forest	70.16	12.39	0.176596	loam	21.6438	NA	1713.78	NA	0.731711	21	Luo Y, Wang X, Zhang X, et al. Root: shoot ratios across China’s forests: forest type and climatic effects[J]. Forest Ecology and Management, 2012, 269: 19-25.
1200	Puwen Tesing Forestry, Yunnan Jinghong	883.21	101.09	22.43	Betula Alnoides	Forest	Planted Forest	44.5	7.87	0.176854	loam	18.2762	NA	1486.11	NA	0.779989	7	Luo Y, Wang X, Zhang X, et al. Root: shoot ratios across China’s forests: forest type and climatic effects[J]. Forest Ecology and Management, 2012, 269: 19-25.
1201	Wuyi Forestry, Zhangping City, Fujian	194.47	117.43	25.3	Taiwania Flousiana	Forest	Planted Forest	135.07	23.94	0.177241	clay	19.9685	NA	1691.52	NA	0.791786	11	Luo Y, Wang X, Zhang X, et al. Root: shoot ratios across China’s forests: forest type and climatic effects[J]. Forest Ecology and Management, 2012, 269: 19-25.
1202	Huoditang Forestry, Ningshan County, Shanxi	0	108.45	33.43	Pinus Armandi	Forest	Primary Forest	71.96	12.76	0.177321	loam	14.6268	NA	886.387	NA	0.533151	30	Luo Y, Wang X, Zhang X, et al. Root: shoot ratios across China’s forests: forest type and climatic effects[J]. Forest Ecology and Management, 2012, 269: 19-25.
1203	tongyuanbao Forestry, Liaoning Fencheng	344.54	123.93	40.79	Korean Pine	Forest	Planted Forest	265.22	47.14	0.177739	loam	6.1405	NA	930.844	NA	0.809754	38	Luo Y, Wang X, Zhang X, et al. Root: shoot ratios across China’s forests: forest type and climatic effects[J]. Forest Ecology and Management, 2012, 269: 19-25.
1204	Tianli County, Guangxi	522.14	105.85	24.38	Eucalyptus Urophylla	Forest	Planted Forest	53.88	9.59	0.177988	clay	19.2775	NA	1229.75	NA	0.596657	4.4	Luo Y, Wang X, Zhang X, et al. Root: shoot ratios across China’s forests: forest type and climatic effects[J]. Forest Ecology and Management, 2012, 269: 19-25.
1205	Linshan Village, Yanting County, Sichuan	484	105.47	31.27	Cupressus Funebris; Alder	Forest	Planted Forest	91.6169	16.3131	0.178058	loam	16.9921	NA	1018.67	NA	0.54497	16	Luo Y, Wang X, Zhang X, et al. Root: shoot ratios across China’s forests: forest type and climatic effects[J]. Forest Ecology and Management, 2012, 269: 19-25.
1206	Dongzhai Test Point, Luoshan County, Henan	131.76	114.4	31.81	Platycarya; Ailanthus Altissima	Forest	Secondary Forest	93.7	16.7	0.178228	loam	15.2817	NA	1101.66	NA	0.626729	35	Luo Y, Wang X, Zhang X, et al. Root: shoot ratios across China’s forests: forest type and climatic effects[J]. Forest Ecology and Management, 2012, 269: 19-25.
1207	Dongzhai Test Point, Luoshan County, Henan	131.76	114.4	31.81	Pinus Massoniana	Forest	Planted Forest	210.7	37.6	0.178453	loam	15.2817	NA	1101.66	NA	0.626729	38	Luo Y, Wang X, Zhang X, et al. Root: shoot ratios across China’s forests: forest type and climatic effects[J]. Forest Ecology and Management, 2012, 269: 19-25.
1208	Xinkou Forestry, Sanming City, Fujian	305.53	117.54	26.16	Ormosia Xylocarpa	Forest	Planted Forest	137.097	24.474	0.178516	clay	19.4029	NA	1554.62	NA	0.734673	22	Luo Y, Wang X, Zhang X, et al. Root: shoot ratios across China’s forests: forest type and climatic effects[J]. Forest Ecology and Management, 2012, 269: 19-25.
1209	Linshan Village, Yanting County, Sichuan	477.14	105.47	31.27	Cupressus Funebris; Alder	Forest	Planted Forest	49.5323	8.8777	0.179231	loam	16.9921	NA	1018.67	NA	0.54497	10	Luo Y, Wang X, Zhang X, et al. Root: shoot ratios across China’s forests: forest type and climatic effects[J]. Forest Ecology and Management, 2012, 269: 19-25.
1210	Wufeng Mountain, Wuduqu, Gansu	2008.22	104.68	33.38	Chinese Pine	Forest	Planted Forest	96.282	17.262	0.179286	loam	14.7873	NA	467.242	NA	0.280898	35	Luo Y, Wang X, Zhang X, et al. Root: shoot ratios across China’s forests: forest type and climatic effects[J]. Forest Ecology and Management, 2012, 269: 19-25.
1211	Forest Farm In Foziling, Huoshan County, Anhui Province	1372.71	116.18	31.1	China Fir	Forest	Planted Forest	41.65	7.47	0.179352	loam	15.3487	NA	1370.75	NA	0.779284	11	Luo Y, Wang X, Zhang X, et al. Root: shoot ratios across China’s forests: forest type and climatic effects[J]. Forest Ecology and Management, 2012, 269: 19-25.
1212	Laodingshan Forestry, Shanxi Changzhi	1061.48	113.17	36.2	Chinese Pine	Forest	Planted Forest	30.253	5.426	0.179354	loam	9.21315	NA	604.657	NA	0.465362	28	Luo Y, Wang X, Zhang X, et al. Root: shoot ratios across China’s forests: forest type and climatic effects[J]. Forest Ecology and Management, 2012, 269: 19-25.
1213	Liulincha Village, Hunan Yuanling	447.06	110.03	28.76	China Fir; Sassafras Tzumu	Forest	Secondary Forest	99.2	17.83	0.179738	clay	16.7165	NA	1423.36	NA	0.762966	31	Luo Y, Wang X, Zhang X, et al. Root: shoot ratios across China’s forests: forest type and climatic effects[J]. Forest Ecology and Management, 2012, 269: 19-25.
1214	Menglun town, Mengla County, Yunnan	715.63	101.29	21.88	Rubber Tree; Baccaurea Ramiflora; Rauwolfia	Forest	Planted Forest	307.2	55.3	0.180013	sand	21.4423	NA	1520.22	NA	0.673943	NA	Luo Y, Wang X, Zhang X, et al. Root: shoot ratios across China’s forests: forest type and climatic effects[J]. Forest Ecology and Management, 2012, 269: 19-25.
1215	Shuixi Forestry, Jian'Ou City, Fujian	186.49	118.32	27.05	Pinus Massoniana	Forest	Planted Forest	24.46	4.41	0.180294	clay	18.8696	NA	1665.36	NA	0.807439	5	Luo Y, Wang X, Zhang X, et al. Root: shoot ratios across China’s forests: forest type and climatic effects[J]. Forest Ecology and Management, 2012, 269: 19-25.
1216	Lincheng town, Lingao County, Hainan	16.74	109.47	19.8	Eucalyptus Exserta	Forest	Planted Forest	32.5381	5.8742	0.180533	sand	23.5072	NA	1829.08	NA	0.722275	5	Luo Y, Wang X, Zhang X, et al. Root: shoot ratios across China’s forests: forest type and climatic effects[J]. Forest Ecology and Management, 2012, 269: 19-25.
1217	Xidong Forestry, Jian'Ou City, Fujian	291.7	118.59	27.09	China Fir	Forest	Planted Forest	183.4	33.11	0.180534	loam	18.8696	NA	1665.36	NA	0.807439	31	Luo Y, Wang X, Zhang X, et al. Root: shoot ratios across China’s forests: forest type and climatic effects[J]. Forest Ecology and Management, 2012, 269: 19-25.
1218	Shuibei town, Shaowu City, Fujian	307.2	117.49	27.35	Pinus Massoniana	Forest	Planted Forest	12.5966	2.27424	0.180543	clay	17.9464	NA	1803.63	NA	0.916189	5	Luo Y, Wang X, Zhang X, et al. Root: shoot ratios across China’s forests: forest type and climatic effects[J]. Forest Ecology and Management, 2012, 269: 19-25.
1219	Chihu Forestry, Huian County, Fujian	6.59	118.905	24.906	Casuarina Equisetifolia	Forest	Planted Forest	113.44	20.5	0.180712	sand	19.9947	NA	1060.34	NA	0.493103	15	Luo Y, Wang X, Zhang X, et al. Root: shoot ratios across China’s forests: forest type and climatic effects[J]. Forest Ecology and Management, 2012, 269: 19-25.
1220	Changlin Forestry, Jiangxi Nanchang	279.76	115.72	28.79	China Fir	Forest	Planted Forest	148.05	26.7826	0.180902	clay	17.7609	NA	1596.35	NA	0.800961	24	Luo Y, Wang X, Zhang X, et al. Root: shoot ratios across China’s forests: forest type and climatic effects[J]. Forest Ecology and Management, 2012, 269: 19-25.
1221	Tianli County, Guangxi	522.14	105.85	24.38	Eucalyptus Urophylla	Forest	Planted Forest	51.33	9.29	0.180986	clay	19.2775	NA	1229.75	NA	0.596657	4.4	Luo Y, Wang X, Zhang X, et al. Root: shoot ratios across China’s forests: forest type and climatic effects[J]. Forest Ecology and Management, 2012, 269: 19-25.
1222	Longmen Forestry, Leizhou, Guangdong	51.09	110.04	20.7	Lemon-Scented Gum	Forest	Planted Forest	102.826	18.618	0.181063	sand	23.5701	NA	1372.38	NA	0.539817	10.5	Luo Y, Wang X, Zhang X, et al. Root: shoot ratios across China’s forests: forest type and climatic effects[J]. Forest Ecology and Management, 2012, 269: 19-25.
1223	Liulincha Village, Hunan Yuanling	380.77	110.03	28.76	China Fir; Sassafras Tzumu	Forest	Secondary Forest	120.01	21.74	0.181152	clay	16.7165	NA	1423.36	NA	0.762966	28	Luo Y, Wang X, Zhang X, et al. Root: shoot ratios across China’s forests: forest type and climatic effects[J]. Forest Ecology and Management, 2012, 269: 19-25.
1224	tongxu and Weishi County, Henan	68.35	114.25	34.43	Salt Stress	Forest	Planted Forest	85.35	15.465	0.181195	clay	14.296	NA	634.064	NA	0.374289	14	Luo Y, Wang X, Zhang X, et al. Root: shoot ratios across China’s forests: forest type and climatic effects[J]. Forest Ecology and Management, 2012, 269: 19-25.
1225	Banqiao River Basin, Dejiang County, Guizhou	609.37	108.18	28.21	Pinus Massoniana	Forest	Secondary Forest	25.33	4.592	0.181287	loam	17.3639	NA	1136.44	NA	0.593481	11	Luo Y, Wang X, Zhang X, et al. Root: shoot ratios across China’s forests: forest type and climatic effects[J]. Forest Ecology and Management, 2012, 269: 19-25.
1226	Dongmen Forestry, Fusui County, Guangxi	143.97	107.84	22.33	Eucalypt	Forest	Planted Forest	53.11	9.64	0.18151	loam	21.6772	NA	1293.54	NA	0.552702	3.6	Luo Y, Wang X, Zhang X, et al. Root: shoot ratios across China’s forests: forest type and climatic effects[J]. Forest Ecology and Management, 2012, 269: 19-25.
1227	Zitong County Forestry, Sichuan	754.18	105.21	31.75	Cupressus Funebris	Forest	Planted Forest	34.18	6.21	0.181685	loam	16.4419	NA	900.928	NA	0.496525	26	Luo Y, Wang X, Zhang X, et al. Root: shoot ratios across China’s forests: forest type and climatic effects[J]. Forest Ecology and Management, 2012, 269: 19-25.
1228	Huitong Ecological Station,Hunan Huitong	348.5	109.63	26.78	Engelhardtia; Schima Superba	Forest	Secondary Forest	129.31	23.52	0.181888	clay	16.4641	NA	1438.24	NA	0.790125	28	Luo Y, Wang X, Zhang X, et al. Root: shoot ratios across China’s forests: forest type and climatic effects[J]. Forest Ecology and Management, 2012, 269: 19-25.
1229	Lalan Forestry, Sanducounty, Guizhou	568.39	107.96	25.99	China Fir	Forest	Planted Forest	65.3	11.9	0.182236	clay	15.0553	NA	1311.08	NA	0.789231	12	Luo Y, Wang X, Zhang X, et al. Root: shoot ratios across China’s forests: forest type and climatic effects[J]. Forest Ecology and Management, 2012, 269: 19-25.
1230	Dongmen Forestry, Fusui County, Guangxi	135.14	107.84	22.33	Eucalypt	Forest	Planted Forest	55.2	10.07	0.182428	loam	21.6772	NA	1293.54	NA	0.552702	3.6	Luo Y, Wang X, Zhang X, et al. Root: shoot ratios across China’s forests: forest type and climatic effects[J]. Forest Ecology and Management, 2012, 269: 19-25.
1231	Huoditang Forestry, Ningshan County, Shanxi	0	108.45	33.43	Pinus Armandi	Forest	Primary Forest	51.12	9.33	0.182512	loam	14.6268	NA	886.387	NA	0.533151	31	Luo Y, Wang X, Zhang X, et al. Root: shoot ratios across China’s forests: forest type and climatic effects[J]. Forest Ecology and Management, 2012, 269: 19-25.
1232	Lumatou Forestry, Shunchang County, Fujian	420.87	117.87	27	China Fir	Forest	Planted Forest	110.293	20.159	0.182777	clay	18.1468	NA	1669.46	NA	0.837726	19	Luo Y, Wang X, Zhang X, et al. Root: shoot ratios across China’s forests: forest type and climatic effects[J]. Forest Ecology and Management, 2012, 269: 19-25.
1233	Dagang Mountains, Fenyi County, Jiangxi	176.24	114.63	27.67	China Fir	Forest	Planted Forest	75.9763	13.8899	0.182819	loam	17.3679	NA	1612.31	NA	0.831976	12	Luo Y, Wang X, Zhang X, et al. Root: shoot ratios across China’s forests: forest type and climatic effects[J]. Forest Ecology and Management, 2012, 269: 19-25.
1234	Chishan Forestry, Dongshan County, Fujian	8.28	117.41	23.67	Casuarina Equisetifolia; Acacia Crassicarpa	Forest	Planted Forest	127.542	23.3325	0.18294	loam	20.9701	NA	1174.87	NA	0.522357	10	Luo Y, Wang X, Zhang X, et al. Root: shoot ratios across China’s forests: forest type and climatic effects[J]. Forest Ecology and Management, 2012, 269: 19-25.
1235	Jingying Forestry, Youxi County, Fujian	436.69	118.2	26.1	Nanmu Trees	Forest	Planted Forest	55.865	10.22	0.182941	clay	12.2885	NA	1746	NA	1.25124	26	Luo Y, Wang X, Zhang X, et al. Root: shoot ratios across China’s forests: forest type and climatic effects[J]. Forest Ecology and Management, 2012, 269: 19-25.
1236	Lumatou Forestry, Shunchang County, Fujian	375.28	117.87	27	China Fir	Forest	Planted Forest	111.259	20.412	0.183464	clay	18.1468	NA	1669.46	NA	0.837726	19	Luo Y, Wang X, Zhang X, et al. Root: shoot ratios across China’s forests: forest type and climatic effects[J]. Forest Ecology and Management, 2012, 269: 19-25.
1237	Chihu Forestry, Huian County, Fujian	3.44	118.905	24.906	Acacia Auriculaeformis	Forest	Planted Forest	131.58	24.15	0.183539	sand	19.9947	NA	1060.34	NA	0.493103	10	Luo Y, Wang X, Zhang X, et al. Root: shoot ratios across China’s forests: forest type and climatic effects[J]. Forest Ecology and Management, 2012, 269: 19-25.
1238	Qipo Forestry, Guangxi Nanning	111.23	108.32	22.73	Pinus Massoniana; Castanopsis Hystrix	Forest	Planted Forest	86.9967	15.9767	0.183647	sand	21.6772	NA	1293.54	NA	0.552702	8	Luo Y, Wang X, Zhang X, et al. Root: shoot ratios across China’s forests: forest type and climatic effects[J]. Forest Ecology and Management, 2012, 269: 19-25.
1239	Jingying Forestry, Youxi County, Fujian	427.8	118.2	26.1	China Fir	Forest	Planted Forest	100.17	18.41	0.183788	clay	12.2885	NA	1746	NA	1.25124	33	Luo Y, Wang X, Zhang X, et al. Root: shoot ratios across China’s forests: forest type and climatic effects[J]. Forest Ecology and Management, 2012, 269: 19-25.
1240	Dongmen Forestry, Fusui County, Guangxi	135.14	107.84	22.33	Eucalypt	Forest	Planted Forest	60.59	11.14	0.183859	loam	21.6772	NA	1293.54	NA	0.552702	3.6	Luo Y, Wang X, Zhang X, et al. Root: shoot ratios across China’s forests: forest type and climatic effects[J]. Forest Ecology and Management, 2012, 269: 19-25.
1241	Huitong Ecological Station,Hunan Huitong	348.5	109.63	26.78	China Fir	Forest	Planted Forest	62.11	11.42	0.183867	clay	16.4641	NA	1438.24	NA	0.790125	11	Luo Y, Wang X, Zhang X, et al. Root: shoot ratios across China’s forests: forest type and climatic effects[J]. Forest Ecology and Management, 2012, 269: 19-25.
1242	Suiling Forestry, Suiling County, Heilongjiang	386.93	128.04	47.77	Picea Koraiensis	Forest	Planted Forest	110.514	20.336	0.184013	loam	1.77821	NA	621.639	NA	0.619444	29	Luo Y, Wang X, Zhang X, et al. Root: shoot ratios across China’s forests: forest type and climatic effects[J]. Forest Ecology and Management, 2012, 269: 19-25.
1243	Huitong Ecological Station,Hunan Huitong	348.5	109.63	26.78	China Fir	Forest	Planted Forest	127.39	23.46	0.184159	clay	16.4641	NA	1438.24	NA	0.790125	20	Luo Y, Wang X, Zhang X, et al. Root: shoot ratios across China’s forests: forest type and climatic effects[J]. Forest Ecology and Management, 2012, 269: 19-25.
1244	Zitong County Forestry, Sichuan	750.82	105.21	31.75	Cupressus Funebris	Forest	Planted Forest	29.53	5.44	0.184219	loam	16.4419	NA	900.928	NA	0.496525	26	Luo Y, Wang X, Zhang X, et al. Root: shoot ratios across China’s forests: forest type and climatic effects[J]. Forest Ecology and Management, 2012, 269: 19-25.
1245	Taoyuan County, Hunan	116.18	111.24	28.9	China Fir	Forest	Planted Forest	136.7	25.2	0.184345	loam	17.0433	NA	1338.05	NA	0.698989	22	Luo Y, Wang X, Zhang X, et al. Root: shoot ratios across China’s forests: forest type and climatic effects[J]. Forest Ecology and Management, 2012, 269: 19-25.
1246	Tianli County, Guangxi	522.14	105.85	24.38	Eucalyptus Urophylla	Forest	Planted Forest	52.18	9.63	0.184553	clay	19.2775	NA	1229.75	NA	0.596657	4.4	Luo Y, Wang X, Zhang X, et al. Root: shoot ratios across China’s forests: forest type and climatic effects[J]. Forest Ecology and Management, 2012, 269: 19-25.
1247	Caohekou town, Benxi County, Liaoning	358.48	123.91	40.88	Korean Pine	Forest	Planted Forest	160.22	29.57	0.184559	loam	6.1405	NA	930.844	NA	0.809754	45	Luo Y, Wang X, Zhang X, et al. Root: shoot ratios across China’s forests: forest type and climatic effects[J]. Forest Ecology and Management, 2012, 269: 19-25.
1248	Huoditang Forestry, Ningshan County, Shanxi	0	108.45	33.43	Red Birch	Forest	Primary Forest	92.27	17.03	0.184567	loam	14.6268	NA	886.387	NA	0.533151	50	Luo Y, Wang X, Zhang X, et al. Root: shoot ratios across China’s forests: forest type and climatic effects[J]. Forest Ecology and Management, 2012, 269: 19-25.
1249	Linshan Village, Yanting County, Sichuan	477.14	105.47	31.27	Cupressus Funebris; Alder	Forest	Planted Forest	120.371	22.2291	0.184672	loam	16.9921	NA	1018.67	NA	0.54497	18	Luo Y, Wang X, Zhang X, et al. Root: shoot ratios across China’s forests: forest type and climatic effects[J]. Forest Ecology and Management, 2012, 269: 19-25.
1250	Huitong Ecological Station,Hunan Huitong	348.5	109.63	26.78	China Fir	Forest	Planted Forest	61.01	11.27	0.184724	clay	16.4641	NA	1438.24	NA	0.790125	11	Luo Y, Wang X, Zhang X, et al. Root: shoot ratios across China’s forests: forest type and climatic effects[J]. Forest Ecology and Management, 2012, 269: 19-25.
1251	Nanjing Forestry, Nanjing County, Fujian	296.7	117.3	24.71	Jianbo	Forest	Planted Forest	74.1	13.7	0.184885	sand	21.362	NA	1540.06	NA	0.668307	10	Luo Y, Wang X, Zhang X, et al. Root: shoot ratios across China’s forests: forest type and climatic effects[J]. Forest Ecology and Management, 2012, 269: 19-25.
1252	Dagang Mountains, Fenyi County, Jiangxi	176.24	114.63	27.67	China Fir	Forest	Planted Forest	84.1141	15.5539	0.184914	loam	17.3679	NA	1612.31	NA	0.831976	12	Luo Y, Wang X, Zhang X, et al. Root: shoot ratios across China’s forests: forest type and climatic effects[J]. Forest Ecology and Management, 2012, 269: 19-25.
1253	Xinkou Forestry, Sanming City, Fujian	305.53	117.54	26.16	Jianbo	Forest	Planted Forest	149.867	27.732	0.185044	clay	19.4029	NA	1554.62	NA	0.734673	24	Luo Y, Wang X, Zhang X, et al. Root: shoot ratios across China’s forests: forest type and climatic effects[J]. Forest Ecology and Management, 2012, 269: 19-25.
1254	Yanxi Forestry, Changtai County, Fujian	56	117.76	24.77	China Fir; Eucalyptus Board	Forest	Planted Forest	95.0711	17.6025	0.185151	loam	21.362	NA	1540.06	NA	0.668307	8	Luo Y, Wang X, Zhang X, et al. Root: shoot ratios across China’s forests: forest type and climatic effects[J]. Forest Ecology and Management, 2012, 269: 19-25.
1255	Liuwan Forestry, Yulin City, Guangxi	373.05	109.88	22.58	China Fir	Forest	Planted Forest	107.92	20	0.185322	clay	21.9922	NA	1568.5	NA	0.66068	20	Luo Y, Wang X, Zhang X, et al. Root: shoot ratios across China’s forests: forest type and climatic effects[J]. Forest Ecology and Management, 2012, 269: 19-25.
1256	Baihua Forestry, Tianshui City, Gansu	1737.32	106.34	34.31	Pinus Armandi	Forest	Planted Forest	43.64	8.09	0.18538	loam	10.9345	NA	519.843	NA	0.378315	17	Luo Y, Wang X, Zhang X, et al. Root: shoot ratios across China’s forests: forest type and climatic effects[J]. Forest Ecology and Management, 2012, 269: 19-25.
1257	Changlin Forestry, Jiangxi Nanchang	263.09	115.72	28.79	China Fir	Forest	Planted Forest	147.75	27.4036	0.185473	clay	17.7609	NA	1596.35	NA	0.800961	24	Luo Y, Wang X, Zhang X, et al. Root: shoot ratios across China’s forests: forest type and climatic effects[J]. Forest Ecology and Management, 2012, 269: 19-25.
1258	Gaofeng Forestry, Guangxi Nanning	322.47	108.51	23.03	Thick Clip Lovesickness	Forest	Planted Forest	57.56	10.68	0.185546	sand	21.6772	NA	1293.54	NA	0.552702	4.5	Luo Y, Wang X, Zhang X, et al. Root: shoot ratios across China’s forests: forest type and climatic effects[J]. Forest Ecology and Management, 2012, 269: 19-25.
1259	Institute of Shelter Forest Testbed, Heilongjiang	143.57	123.85	47.38	Poplus Alba 'Berolinensis' L	Forest	Planted Forest	158.876	29.513	0.185761	loam	3.73792	NA	429.169	NA	0.390215	15	Luo Y, Wang X, Zhang X, et al. Root: shoot ratios across China’s forests: forest type and climatic effects[J]. Forest Ecology and Management, 2012, 269: 19-25.
1260	Luoping Village, Hunan Yuanling	347.74	110.54	28.69	White Oak; China Fir; Common Sassafras	Forest	Secondary Forest	95	17.65	0.185789	loam	16.7165	NA	1423.36	NA	0.762966	24	Luo Y, Wang X, Zhang X, et al. Root: shoot ratios across China’s forests: forest type and climatic effects[J]. Forest Ecology and Management, 2012, 269: 19-25.
1261	Zhoutan town, Congyang County In Anhui Province	58.95	117.57	30.92	Pinus Massoniana	Forest	Planted Forest	174.04	32.4	0.186164	loam	16.8125	NA	1403.04	NA	0.737648	40	Luo Y, Wang X, Zhang X, et al. Root: shoot ratios across China’s forests: forest type and climatic effects[J]. Forest Ecology and Management, 2012, 269: 19-25.
1262	Caohekou town, Benxi County, Liaoning	352.51	123.91	40.88	Korean Pine	Forest	Planted Forest	88.5267	16.5235	0.18665	loam	6.1405	NA	930.844	NA	0.809754	19	Luo Y, Wang X, Zhang X, et al. Root: shoot ratios across China’s forests: forest type and climatic effects[J]. Forest Ecology and Management, 2012, 269: 19-25.
1263	Dongzhai Test Point, Luoshan County, Henan	128.17	114.4	31.81	Platycarya; Sawtooth Oak	Forest	Secondary Forest	98.5	18.4	0.186802	loam	15.2817	NA	1101.66	NA	0.626729	38	Luo Y, Wang X, Zhang X, et al. Root: shoot ratios across China’s forests: forest type and climatic effects[J]. Forest Ecology and Management, 2012, 269: 19-25.
1264	Xinkou Forestry, Sanming City, Fujian	305.53	117.54	26.16	China Fir	Forest	Planted Forest	167.83	31.424	0.187237	clay	19.4029	NA	1554.62	NA	0.734673	29	Luo Y, Wang X, Zhang X, et al. Root: shoot ratios across China’s forests: forest type and climatic effects[J]. Forest Ecology and Management, 2012, 269: 19-25.
1265	Laoshan Forestry, Jiangsu Nanjing	81.59	118.58	32.12	Slash Pine	Forest	Planted Forest	174.32	32.64	0.187242	loam	15.5886	NA	1060.3	NA	0.591637	22	Luo Y, Wang X, Zhang X, et al. Root: shoot ratios across China’s forests: forest type and climatic effects[J]. Forest Ecology and Management, 2012, 269: 19-25.
1266	Gaoshiti Forestry, Sichuan Rongxian	602.37	104.33	29.5	Pinus Massoniana; China Fir; Gordonia Axillaris	Forest	Secondary Forest	88.569	16.588	0.187289	loam	17.2736	NA	1285.31	NA	0.684848	31	Luo Y, Wang X, Zhang X, et al. Root: shoot ratios across China’s forests: forest type and climatic effects[J]. Forest Ecology and Management, 2012, 269: 19-25.
1267	Yefang Forestry, Mingxi County, Fujian	518.97	117.23	26.22	China Fir; Magnolia Biloba	Forest	Planted Forest	63.15	11.83	0.187332	loam	19.4029	NA	1554.62	NA	0.734673	12	Luo Y, Wang X, Zhang X, et al. Root: shoot ratios across China’s forests: forest type and climatic effects[J]. Forest Ecology and Management, 2012, 269: 19-25.
1268	Wangtai town, Nanping City, Fujian	213.3	117.95	26.47	China Fir	Forest	Planted Forest	152.761	28.617	0.187332	clay	19.524	NA	1644.32	NA	0.772948	29	Luo Y, Wang X, Zhang X, et al. Root: shoot ratios across China’s forests: forest type and climatic effects[J]. Forest Ecology and Management, 2012, 269: 19-25.
1269	Xinkou Forestry, Sanming City, Fujian	305.53	117.54	26.16	Jianbo	Forest	Planted Forest	130.227	24.413	0.187465	clay	19.4029	NA	1554.62	NA	0.734673	26	Luo Y, Wang X, Zhang X, et al. Root: shoot ratios across China’s forests: forest type and climatic effects[J]. Forest Ecology and Management, 2012, 269: 19-25.
1270	Huaiping Forestry, Yongshou County, Shanxi	1150.96	108.13	34.82	Chinese Pine	Forest	Planted Forest	56.521	10.603	0.187594	loam	9.26656	NA	581.862	NA	0.457083	18	Luo Y, Wang X, Zhang X, et al. Root: shoot ratios across China’s forests: forest type and climatic effects[J]. Forest Ecology and Management, 2012, 269: 19-25.
1271	Heping Forestry, Shaowu City, Fujian	451.72	117.31	27.15	Pinus Massoniana	Forest	Planted Forest	4.387	0.823	0.1876	clay	17.9464	NA	1803.63	NA	0.916189	5	Luo Y, Wang X, Zhang X, et al. Root: shoot ratios across China’s forests: forest type and climatic effects[J]. Forest Ecology and Management, 2012, 269: 19-25.
1272	Dagang Mountains, Fenyi County, Jiangxi	176.24	114.63	27.67	China Fir	Forest	Planted Forest	86.5528	16.2417	0.187651	loam	17.3679	NA	1612.31	NA	0.831976	12	Luo Y, Wang X, Zhang X, et al. Root: shoot ratios across China’s forests: forest type and climatic effects[J]. Forest Ecology and Management, 2012, 269: 19-25.
1273	Forest Farm In Foziling, Huoshan County, Anhui Province	1294.28	116.18	31.1	China Fir	Forest	Planted Forest	88.53	16.62	0.187733	loam	15.3487	NA	1370.75	NA	0.779284	22	Luo Y, Wang X, Zhang X, et al. Root: shoot ratios across China’s forests: forest type and climatic effects[J]. Forest Ecology and Management, 2012, 269: 19-25.
1274	Dongzhai Test Point, Luoshan County, Henan	131.76	114.4	31.81	Pinus Massoniana; Quercus Acutissima	Forest	Secondary Forest	95.3	17.9	0.187828	loam	15.2817	NA	1101.66	NA	0.626729	38	Luo Y, Wang X, Zhang X, et al. Root: shoot ratios across China’s forests: forest type and climatic effects[J]. Forest Ecology and Management, 2012, 269: 19-25.
1275	Dongmen Forestry, Fusui County, Guangxi	135.14	107.84	22.33	Eucalypt	Forest	Planted Forest	35.8536	6.7345	0.187833	loam	21.6772	NA	1293.54	NA	0.552702	3.6	Luo Y, Wang X, Zhang X, et al. Root: shoot ratios across China’s forests: forest type and climatic effects[J]. Forest Ecology and Management, 2012, 269: 19-25.
1276	Dongmen Forestry, Fusui County, Guangxi	135.14	107.84	22.33	Eucalypt	Forest	Planted Forest	48.14	9.05	0.187993	loam	21.6772	NA	1293.54	NA	0.552702	3.6	Luo Y, Wang X, Zhang X, et al. Root: shoot ratios across China’s forests: forest type and climatic effects[J]. Forest Ecology and Management, 2012, 269: 19-25.
1277	Zengcheng Forestry, Zengcheng, Guangdong	12.57	113.71	23.22	Pinus Massoniana; Castanopsis Fissa	Forest	Planted Forest	173.02	32.53	0.188013	loam	21.7986	NA	1939.88	NA	0.826222	30	Luo Y, Wang X, Zhang X, et al. Root: shoot ratios across China’s forests: forest type and climatic effects[J]. Forest Ecology and Management, 2012, 269: 19-25.
1278	Station Between Wuyi Mountain and Daiyun Mountain, Fujian	158.81	118.18	26.64	China Fir	Forest	Planted Forest	87.97	16.55	0.188132	clay	19.524	NA	1644.32	NA	0.772948	15	Luo Y, Wang X, Zhang X, et al. Root: shoot ratios across China’s forests: forest type and climatic effects[J]. Forest Ecology and Management, 2012, 269: 19-25.
1279	Changlin Forestry, Jiangxi Nanchang	267.14	115.72	28.79	China Fir	Forest	Planted Forest	128.725	24.2571	0.188441	clay	17.7609	NA	1596.35	NA	0.800961	24	Luo Y, Wang X, Zhang X, et al. Root: shoot ratios across China’s forests: forest type and climatic effects[J]. Forest Ecology and Management, 2012, 269: 19-25.
1280	Fenggang town, Shaxian, Fujian	140.74	117.79	26.38	Narrow Crown Fokienia Hodginsii	Forest	Planted Forest	96.26	18.16	0.188656	loam	19.524	NA	1644.32	NA	0.772948	16	Luo Y, Wang X, Zhang X, et al. Root: shoot ratios across China’s forests: forest type and climatic effects[J]. Forest Ecology and Management, 2012, 269: 19-25.
1281	Caohekou town, Benxi County, Liaoning	352.51	123.91	40.88	Korean Pine	Forest	Planted Forest	188.8	35.68	0.188983	loam	6.1405	NA	930.844	NA	0.809754	45	Luo Y, Wang X, Zhang X, et al. Root: shoot ratios across China’s forests: forest type and climatic effects[J]. Forest Ecology and Management, 2012, 269: 19-25.
1282	Nanhua Forestry, Xuwen County, Guangdong	95.25	110.21	20.41	Eucalyptus Board	Forest	Planted Forest	61.59	11.64	0.188992	loam	23.5701	NA	1372.38	NA	0.539817	4	Luo Y, Wang X, Zhang X, et al. Root: shoot ratios across China’s forests: forest type and climatic effects[J]. Forest Ecology and Management, 2012, 269: 19-25.
1283	Mao'Ershan, Shangzhi City, Heilongjiang	305.99	127.52	45.28	Korean Pine	Forest	Planted Forest	89.858	17.024	0.189454	loam	2.84907	NA	656.222	NA	0.634565	27	Luo Y, Wang X, Zhang X, et al. Root: shoot ratios across China’s forests: forest type and climatic effects[J]. Forest Ecology and Management, 2012, 269: 19-25.
1284	Dagang Mountains, Fenyi County, Jiangxi	176.24	114.63	27.67	China Fir	Forest	Planted Forest	91.5344	17.3472	0.189516	loam	17.3679	NA	1612.31	NA	0.831976	12	Luo Y, Wang X, Zhang X, et al. Root: shoot ratios across China’s forests: forest type and climatic effects[J]. Forest Ecology and Management, 2012, 269: 19-25.
1285	Guandu Tending Farms,Chishui County, Guizhou	1033.69	106.1	28.53	Pinus Fenzeliana	Forest	Planted Forest	125.483	23.871	0.190233	loam	13.1907	NA	1092.89	NA	0.72368	17	Luo Y, Wang X, Zhang X, et al. Root: shoot ratios across China’s forests: forest type and climatic effects[J]. Forest Ecology and Management, 2012, 269: 19-25.
1286	Changlin Forestry, Jiangxi Nanchang	270.09	115.72	28.79	China Fir	Forest	Planted Forest	126.807	24.1352	0.19033	clay	17.7609	NA	1596.35	NA	0.800961	24	Luo Y, Wang X, Zhang X, et al. Root: shoot ratios across China’s forests: forest type and climatic effects[J]. Forest Ecology and Management, 2012, 269: 19-25.
1287	Shandong Tai'An	736.19	117.11	36.26	Chinese Pine	Forest	Planted Forest	23.13	4.41	0.190661	loam	5.59834	NA	1083.49	NA	1.04988	19	Luo Y, Wang X, Zhang X, et al. Root: shoot ratios across China’s forests: forest type and climatic effects[J]. Forest Ecology and Management, 2012, 269: 19-25.
1288	Taoyuan County, Hunan	118.43	111.24	28.9	China Fir	Forest	Planted Forest	46.1	8.8	0.190889	loam	17.0433	NA	1338.05	NA	0.698989	7	Luo Y, Wang X, Zhang X, et al. Root: shoot ratios across China’s forests: forest type and climatic effects[J]. Forest Ecology and Management, 2012, 269: 19-25.
1289	Laizhou Forestry, Nanping City, Fujian	157.2	117.95	26.63	Pinus Massoniana	Forest	Planted Forest	142	27.11	0.190915	clay	19.524	NA	1644.32	NA	0.772948	30	Luo Y, Wang X, Zhang X, et al. Root: shoot ratios across China’s forests: forest type and climatic effects[J]. Forest Ecology and Management, 2012, 269: 19-25.
1290	Shuixi Forestry, Jian'Ou City, Fujian	186.49	118.32	27.05	Pinus Massoniana	Forest	Planted Forest	59.65	11.4	0.191115	clay	18.8696	NA	1665.36	NA	0.807439	11	Luo Y, Wang X, Zhang X, et al. Root: shoot ratios across China’s forests: forest type and climatic effects[J]. Forest Ecology and Management, 2012, 269: 19-25.
1291	Luxiling Forestry, Jishui County, Jiangxi	119.21	115.14	27.22	China Fir	Forest	Planted Forest	66.2766	12.6672	0.191126	loam	18.4873	NA	1501.94	NA	0.731005	12	Luo Y, Wang X, Zhang X, et al. Root: shoot ratios across China’s forests: forest type and climatic effects[J]. Forest Ecology and Management, 2012, 269: 19-25.
1292	Dongmen Forestry, Fusui County, Guangxi	135.14	107.84	22.33	Eucalypt	Forest	Planted Forest	35.41	6.77	0.191189	loam	21.6772	NA	1293.54	NA	0.552702	3.6	Luo Y, Wang X, Zhang X, et al. Root: shoot ratios across China’s forests: forest type and climatic effects[J]. Forest Ecology and Management, 2012, 269: 19-25.
1293	Changlin Forestry, Jiangxi Nanchang	270.09	115.72	28.79	China Fir	Forest	Planted Forest	135.974	26.0182	0.191347	clay	17.7609	NA	1596.35	NA	0.800961	23	Luo Y, Wang X, Zhang X, et al. Root: shoot ratios across China’s forests: forest type and climatic effects[J]. Forest Ecology and Management, 2012, 269: 19-25.
1294	Zhoujiadian Forestry, Liaoning Fuxin	110.05	121.86	41.22	Chinese Pine	Forest	Planted Forest	60.93	11.66	0.191367	clay	8.26011	NA	559.346	NA	0.430445	30.7	Luo Y, Wang X, Zhang X, et al. Root: shoot ratios across China’s forests: forest type and climatic effects[J]. Forest Ecology and Management, 2012, 269: 19-25.
1295	Linshan Village, Yanting County, Sichuan	477.14	105.47	31.27	Cupressus Funebris; Alder	Forest	Planted Forest	16.3246	3.1254	0.191453	loam	16.9921	NA	1018.67	NA	0.54497	5	Luo Y, Wang X, Zhang X, et al. Root: shoot ratios across China’s forests: forest type and climatic effects[J]. Forest Ecology and Management, 2012, 269: 19-25.
1296	Yaoping Forestry, Huangling County, Shanxi	1157.05	109	35.54	Chinese Pine	Forest	Planted Forest	48.05	9.2	0.191467	sand	10.6237	NA	589.591	NA	0.430193	25	Luo Y, Wang X, Zhang X, et al. Root: shoot ratios across China’s forests: forest type and climatic effects[J]. Forest Ecology and Management, 2012, 269: 19-25.
1297	Tianli County, Guangxi	522.14	105.85	24.38	Eucalyptus Urophylla	Forest	Planted Forest	41.59	7.98	0.191873	clay	19.2775	NA	1229.75	NA	0.596657	4.4	Luo Y, Wang X, Zhang X, et al. Root: shoot ratios across China’s forests: forest type and climatic effects[J]. Forest Ecology and Management, 2012, 269: 19-25.
1298	Baihua Forestry, Tianshui City, Gansu	0	106.34	34.31	Pinus Armandi	Forest	Primary Forest	80.83	15.51	0.191884	loam	10.9345	NA	519.843	NA	0.378315	34	Luo Y, Wang X, Zhang X, et al. Root: shoot ratios across China’s forests: forest type and climatic effects[J]. Forest Ecology and Management, 2012, 269: 19-25.
1299	Gaoshiti Forestry, Sichuan Rongxian	751.49	104.33	29.5	Pinus Massoniana; Gordonia Axillaris	Forest	Secondary Forest	87.501	16.801	0.192009	loam	17.2736	NA	1285.31	NA	0.684848	30	Luo Y, Wang X, Zhang X, et al. Root: shoot ratios across China’s forests: forest type and climatic effects[J]. Forest Ecology and Management, 2012, 269: 19-25.
1300	Changlin Forestry, Jiangxi Nanchang	270.09	115.72	28.79	China Fir	Forest	Planted Forest	104.792	20.1396	0.192187	clay	17.7609	NA	1596.35	NA	0.800961	23	Luo Y, Wang X, Zhang X, et al. Root: shoot ratios across China’s forests: forest type and climatic effects[J]. Forest Ecology and Management, 2012, 269: 19-25.
1301	Linshan Village, Yanting County, Sichuan	477.14	105.47	31.27	Cupressus Funebris; Alder	Forest	Planted Forest	26.4344	5.0836	0.19231	loam	16.9921	NA	1018.67	NA	0.54497	9	Luo Y, Wang X, Zhang X, et al. Root: shoot ratios across China’s forests: forest type and climatic effects[J]. Forest Ecology and Management, 2012, 269: 19-25.
1302	Wolong Nature Reserve, Sichuan	3510.2	103.13	31.08	Larix Mastersiana	Forest	Planted Forest	95.25	18.32	0.192336	loam	15.3525	NA	1178.64	NA	0.692754	22	Luo Y, Wang X, Zhang X, et al. Root: shoot ratios across China’s forests: forest type and climatic effects[J]. Forest Ecology and Management, 2012, 269: 19-25.
1303	Forest Farm In Foziling, Huoshan County, Anhui Province	0	116.18	31.1	China Fir; Pinus Taiwanensis Hayata	Forest	Planted Forest	51.78	9.96	0.192352	loam	15.3487	NA	1370.75	NA	0.779284	11	Luo Y, Wang X, Zhang X, et al. Root: shoot ratios across China’s forests: forest type and climatic effects[J]. Forest Ecology and Management, 2012, 269: 19-25.
1304	Dagang Mountains, Fenyi County, Jiangxi	176.24	114.63	27.67	China Fir	Forest	Planted Forest	100.624	19.3561	0.19236	loam	17.3679	NA	1612.31	NA	0.831976	12	Luo Y, Wang X, Zhang X, et al. Root: shoot ratios across China’s forests: forest type and climatic effects[J]. Forest Ecology and Management, 2012, 269: 19-25.
1305	Antiao Forestry, Zhidan County, Shanxi	1355.12	108.88	36.6	Chinese Pine	Forest	Planted Forest	58.56	11.27	0.192452	loam	9.83407	NA	530.138	NA	0.396754	20	Luo Y, Wang X, Zhang X, et al. Root: shoot ratios across China’s forests: forest type and climatic effects[J]. Forest Ecology and Management, 2012, 269: 19-25.
[truncated: 783 more rows]
